# Supplementary material for: Health and Hunger: Disease, Energy Needs, and the Indian Calorie Consumption Puzzle*
Source: Econ J (London). 2017 Apr 27;127(606):2378–409. doi: 10.1111/ecoj.12417 (PMC7797625; doi:10.1111/ecoj.12417)
Supplement: Supplementary file 1 [file TEJ-127-606-2378-s001.zip]

Archive with 81 entries (68 files):
- data for replication/IHDS results/
- data for replication/IHDS results/BMI.dta
- data for replication/IHDS results/IHDS BMI.do
- data for replication/IHDS results/ihds imr -- reivision 2015.do
- data for replication/IHDS results/ihds od -- revision 2016.do
- data for replication/IHDS results/ihdsheight.dta
- data for replication/IHDS results/ihdsimr.dta
- data for replication/IHDS results/README.docx
- data for replication/NSS results/
- data for replication/NSS results/01_Import/
- data for replication/NSS results/01_Import/nss38_1.0_compile.do
- data for replication/NSS results/01_Import/nss38_10_compile.do
- data for replication/NSS results/01_Import/nss43_1.0_compile.do
- data for replication/NSS results/01_Import/nss43_10_compile.do
- data for replication/NSS results/01_Import/nss61_1.0_compile.do
- data for replication/NSS results/01_Import/nss61_10_compile.do
- data for replication/NSS results/02_Clean/
- data for replication/NSS results/02_Clean/01_nss38_1.0_clean.do
- data for replication/NSS results/02_Clean/01_nss43_1.0_clean_hh.do
- data for replication/NSS results/02_Clean/01_nss61_1.0_clean_hh.do
- data for replication/NSS results/02_Clean/02_nss43_1.0_clean_ind.do
- data for replication/NSS results/02_Clean/02_nss61_1.0_clean_ind.do
- data for replication/NSS results/02_Clean/03_nss43_1.0_clean_hhexp.do
- data for replication/NSS results/02_Clean/03_nss61_1.0_clean_hhexp.do
- data for replication/NSS results/02_Clean/04_nss43_1.0_clean_kcal.do
- data for replication/NSS results/02_Clean/04_nss61_1.0_clean_kcal.do
- data for replication/NSS results/02_Clean/05_nss38_10_clean.do
- data for replication/NSS results/03_DistrictPanel/
- data for replication/NSS results/03_DistrictPanel/00_Construct_NSS43_districtwt.do
- data for replication/NSS results/03_DistrictPanel/01_CombineData.do
- data for replication/NSS results/03_DistrictPanel/02_Table2.do
- data for replication/NSS results/03_DistrictPanel/02b_Table2_Demographic.do
- data for replication/NSS results/03_DistrictPanel/03_TableA-2_DistrictLevel.do
- data for replication/NSS results/03_DistrictPanel/04a_Construct_DistrictMPCE.do
- data for replication/NSS results/03_DistrictPanel/04b_Table2_DistrictMPCE.do
- data for replication/NSS results/04_Employment/
- data for replication/NSS results/04_Employment/nss38_10_regress.do
- data for replication/NSS results/04_Employment/nss38_work-reg.do
- data for replication/NSS results/Dictionary/
- data for replication/NSS results/Dictionary/nss38_1.0_dict/
- data for replication/NSS results/Dictionary/nss38_1.0_dict/nss38_01_rec114.dct
- data for replication/NSS results/Dictionary/nss38_1.0_dict/nss38_01_rec2.dct
- data for replication/NSS results/Dictionary/nss38_1.0_dict/nss38_01_rec456.dct
- data for replication/NSS results/Dictionary/nss38_10_dict/
- data for replication/NSS results/Dictionary/nss38_10_dict/nss38_10_act.dct
- data for replication/NSS results/Dictionary/nss38_10_dict/nss38_10_hh.dct
- data for replication/NSS results/Dictionary/nss38_10_dict/nss38_10_per.dct
- data for replication/NSS results/Dictionary/nss43_1.0_dict/
- data for replication/NSS results/Dictionary/nss43_1.0_dict/nss43_01_level01.dct
- data for replication/NSS results/Dictionary/nss43_1.0_dict/nss43_01_level02.dct
- data for replication/NSS results/Dictionary/nss43_1.0_dict/nss43_01_level06.dct
- data for replication/NSS results/Dictionary/nss43_1.0_dict/nss43_01_level11.dct
- data for replication/NSS results/Dictionary/nss43_1.0_dict/nss43_01_level12.dct
- data for replication/NSS results/Dictionary/nss43_1.0_dict/nss43_10_level01.dct
- data for replication/NSS results/Dictionary/nss43_10_dict/
- data for replication/NSS results/Dictionary/nss43_10_dict/nss43_10_fileA.dct
- data for replication/NSS results/Dictionary/nss43_10_dict/nss43_10_fileH.dct
- data for replication/NSS results/Dictionary/nss43_10_dict/nss43_10_fileP.dct
- data for replication/NSS results/Dictionary/nss61_1.0_dict/
- data for replication/NSS results/Dictionary/nss61_1.0_dict/nss61_01_level01.dct
- data for replication/NSS results/Dictionary/nss61_1.0_dict/nss61_01_level02.dct
- data for replication/NSS results/Dictionary/nss61_1.0_dict/nss61_01_level03.dct
- data for replication/NSS results/Dictionary/nss61_1.0_dict/nss61_01_level04.dct
- data for replication/NSS results/Dictionary/nss61_1.0_dict/nss61_01_level05.dct
- data for replication/NSS results/Dictionary/nss61_1.0_dict/nss61_01_level06.dct
- data for replication/NSS results/Dictionary/nss61_1.0_dict/nss61_01_level07.dct
- data for replication/NSS results/Dictionary/nss61_1.0_dict/nss61_01_level08.dct
- data for replication/NSS results/Dictionary/nss61_1.0_dict/nss61_01_level09.dct
- data for replication/NSS results/Dictionary/nss61_10_dict/
- data for replication/NSS results/Dictionary/nss61_10_dict/nss61_10_level1.dct
- data for replication/NSS results/Dictionary/nss61_10_dict/nss61_10_level10.dct
- data for replication/NSS results/Dictionary/nss61_10_dict/nss61_10_level11.dct
- data for replication/NSS results/Dictionary/nss61_10_dict/nss61_10_level2.dct
- data for replication/NSS results/Dictionary/nss61_10_dict/nss61_10_level3.dct
- data for replication/NSS results/Dictionary/nss61_10_dict/nss61_10_level4.dct
- data for replication/NSS results/Dictionary/nss61_10_dict/nss61_10_level5.dct
- data for replication/NSS results/Dictionary/nss61_10_dict/nss61_10_level6.dct
- data for replication/NSS results/Dictionary/nss61_10_dict/nss61_10_level7.dct
- data for replication/NSS results/Dictionary/nss61_10_dict/nss61_10_level8.dct
- data for replication/NSS results/Dictionary/nss61_10_dict/nss61_10_level9.dct
- data for replication/NSS results/ReadMe.txt
