# Supplementary material for: Health and Hunger: Disease, Energy Needs, and the Indian Calorie Consumption Puzzle*
Source: Econ J (London). 2017 Apr 27;127(606):2378–409. doi: 10.1111/ecoj.12417 (PMC7797625; doi:10.1111/ecoj.12417)
Supplement: Supplementary file 1 [file TEJ-127-606-2378-s001.zip › data for replication/IHDS results/IHDS BMI.do]

clear all
set more off
use "C:\Users\Dean\Documents\Active research\calories jo\ihdscaloriesafter.dta"

merge 1:1 IDHH using "C:\Users\Dean\Documents\Active research\calories jo\BMI.dta"
rename odpsu sanpsu
drop _merge
merge 1:1 IDHH using "C:\Users\Dean\Documents\Active research\calories jo\ihdsheight.dta"

reg BMI sanpsu   [pweight=SWEIGHT], cluster(IDPSU)
est store b1
reg BMI sanpsu calpcpd  [pweight=SWEIGHT], cluster(IDPSU)
est store b2
reg BMI sanpsu calpcpd lCOPC [pweight=SWEIGHT], cluster(IDPSU)
est store b25
reg BMI sanpsu calpcpd odhh lCOPC [pweight=SWEIGHT], cluster(IDPSU)
est store b3

reg BMI sanpsu odhh calpcpd  lCOPC i.ID15#i.URBAN   [pweight=SWEIGHT], cluster(IDPSU)
est store b4

reg BMI sanpsu odhh calpcpd  lCOPC i.ID15#i.URBAN i.HHASSETS i.NPERSONS i.GROUPS8 i. HHED2   [pweight=SWEIGHT], cluster(IDPSU) 
est store b5
reg BMI sanpsu odhh calpcpd  lCOPC AP2 i.ID15#i.URBAN i.HHASSETS i.NPERSONS i.GROUPS8 i. HHED2   [pweight=SWEIGHT], cluster(IDPSU) 
est store b6

esttab b1 b2 b3 b4 b5 b6, se star(+ 0.1 * 0.05 ** 0.001) keep(sanpsu odhh calpcpd  lCOPC AP2)

qui{
reg BMI sanpsu   [pweight=SWEIGHT], cluster(IDPSU)
est store b1
reg BMI sanpsu cerpcpd  [pweight=SWEIGHT], cluster(IDPSU)
est store b2
reg BMI sanpsu cerpcpd lCOPC [pweight=SWEIGHT], cluster(IDPSU)
est store b25
reg BMI sanpsu cerpcpd odhh lCOPC [pweight=SWEIGHT], cluster(IDPSU)
est store b3

reg BMI sanpsu odhh cerpcpd  lCOPC i.ID15#i.URBAN   [pweight=SWEIGHT], cluster(IDPSU)
est store b4

reg BMI sanpsu odhh cerpcpd  lCOPC i.ID15#i.URBAN i.HHASSETS i.NPERSONS i.GROUPS8 i. HHED2   [pweight=SWEIGHT], cluster(IDPSU) 
est store b5

reg BMI sanpsu odhh cerpcpd  lCOPC AP2 i.ID15#i.URBAN i.HHASSETS i.NPERSONS i.GROUPS8 i. HHED2   [pweight=SWEIGHT], cluster(IDPSU) 
est store b6
}
esttab b1 b2 b3 b4 b5 b6, se star(+ 0.1 * 0.05 ** 0.001) keep(sanpsu odhh cerpcpd lCOPC AP2)
