# Supplementary material for: Health and Hunger: Disease, Energy Needs, and the Indian Calorie Consumption Puzzle*
Source: Econ J (London). 2017 Apr 27;127(606):2378–409. doi: 10.1111/ecoj.12417 (PMC7797625; doi:10.1111/ecoj.12417)
Supplement: Supplementary file 1 [file TEJ-127-606-2378-s001.zip › data for replication/IHDS results/ihds imr -- reivision 2015.do]

clear all
set more off
use "C:\Users\Dean\Documents\Active research\calories jo\ihdscaloriesafter.dta", clear
merge m:1 STATEID DISTID PSUID using "C:\Users\Dean\Documents\Active research\calories jo\ihdsimr.dta"
sum calpcpd, detail
gen lowcal = r(p1)
gen highcal = r(p99)
sum cerpcpd, detail
gen lowcer = r(p1)
gen highcer = r(p99)
sum COPC, detail
gen lowCOPC = r(p1)
gen highCOPC = r(p99)
replace imr = imr*1000


reg calpcpd  imr [pweight=SWEIGHT] if calpcpd>lowcal&calpcpd<highcal&COPC>lowCOPC&COPC<highCOPC, cluster(IDPSU)
est store cal1
reg calpcpd  imr lCOPC [pweight=SWEIGHT] if calpcpd>lowcal&calpcpd<highcal&COPC>lowCOPC&COPC<highCOPC, cluster(IDPSU)
est store cal2
reg calpcpd  imr  i.NPERSONS i.NCHILD i.ID15 i.GROUPS8 i.HHED2 i.HHED5ADULT lCOPC [pweight=SWEIGHT] if calpcpd>lowcal&calpcpd<highcal&COPC>lowCOPC&COPC<highCOPC, cluster(IDPSU)
est store cal3
reg calpcpd  imr odpsu  odhh i.NPERSONS i.NCHILD i.ID15 i.GROUPS8 i.HHED2 i.HHED5ADULT lCOPC [pweight=SWEIGHT] if calpcpd>lowcal&calpcpd<highcal&COPC>lowCOPC&COPC<highCOPC, cluster(IDPSU)
est store cal4

reg cerpcpd  imr [pweight=SWEIGHT] if cerpcpd>lowcer&cerpcpd<highcer&COPC>lowCOPC&COPC<highCOPC, cluster(IDPSU)
est store cer1
reg cerpcpd  imr lCOPC [pweight=SWEIGHT] if cerpcpd>lowcer&cerpcpd<highcer&COPC>lowCOPC&COPC<highCOPC, cluster(IDPSU)
est store cer2
reg cerpcpd  imr  i.NPERSONS i.NCHILD i.ID15 i.GROUPS8 i.HHED2 i.HHED5ADULT lCOPC [pweight=SWEIGHT] if cerpcpd>lowcer&cerpcpd<highcer&COPC>lowCOPC&COPC<highCOPC, cluster(IDPSU)
est store cer3
reg cerpcpd  imr odpsu  odhh i.NPERSONS i.NCHILD i.ID15 i.GROUPS8 i.HHED2 i.HHED5ADULT lCOPC [pweight=SWEIGHT] if cerpcpd>lowcer&cerpcpd<highcer&COPC>lowCOPC&COPC<highCOPC, cluster(IDPSU)
est store cer4

esttab cal1 cal2 cal3 cal4, se star(+ 0.1 * 0.05 ** 0.01 *** 0.001) title(calories) keep(imr odpsu odhh lCOPC) order(imr odpsu odhh lCOPC)
esttab cer1 cer2 cer3 cer4, se star(+ 0.1 * 0.05 ** 0.01 *** 0.001) title(cereal) keep(imr odpsu odhh lCOPC) order(imr odpsu odhh lCOPC)

gen riceprice = CO1C if CO1C >=0
gen wheatprice = CO2C if CO2C >=0
reg cerpcpd  imr i.NPERSONS i.NCHILD i.ID15 i.GROUPS8 i.HHED2 i.HHED5ADULT i.NMARRIEDF i.NMARRIEDM i.NTEEN lCOPC URBAN wheatprice riceprice [pweight=SWEIGHT] if cerpcpd>lowcer&cerpcpd<highcer&COPC>lowCOPC&COPC<highCOPC, cluster(IDPSU)
reg calpcpd  imr i.NPERSONS i.NCHILD i.ID15 i.GROUPS8 i.HHED2 i.HHED5ADULT i.NMARRIEDF i.NMARRIEDM i.NTEEN lCOPC URBAN wheatprice riceprice  [pweight=SWEIGHT] if calpcpd>lowcal&calpcpd<highcal&COPC>lowCOPC&COPC<highCOPC, cluster(IDPSU)
