# Supplementary material for: Health and Hunger: Disease, Energy Needs, and the Indian Calorie Consumption Puzzle*
Source: Econ J (London). 2017 Apr 27;127(606):2378–409. doi: 10.1111/ecoj.12417 (PMC7797625; doi:10.1111/ecoj.12417)
Supplement: Supplementary file 1 [file TEJ-127-606-2378-s001.zip › data for replication/IHDS results/ihds od -- revision 2016.do]

clear all
set more off
use "C:\data\IHDS\DS0002\22626-0002-Data.dta", clear

* Note: you will have to change that directory to where your IHDS data is, and change C:\Users\Dean\Documents\Active research\calories jo\ to what you want your working folder to be.

gen lCOPC = ln(COPC)
gen calories = 0
gen cereal = 0
gen calorieg = 0
replace calories = calories + 30*CO16 if CO16 >0
replace calories = calories + 30*CO19 if CO19 >0
replace calories = calories + 400*CO14A if CO14A >0
replace calories = calories + 1000*CO12A if CO12A >0
replace calories = calories + 1000*CO13A if CO13A >0
replace calories = calories + 1140*CO8A if CO8A >0
replace calories = calories + 1200*CO11A if CO11A >0
replace calories = calories + 2615*CO5A if CO5A >0
replace calories = calories + 3400*CO7A if CO7A >0
replace calories = calories + 3410*CO2A if CO2A >0
replace calories = calories + 3460*CO1A if CO1A >0
replace calories = calories + 3460*CO6A if CO6A >0
replace calories = calories + 3980*CO3A if CO3A >0
replace calories = calories + 9000*CO10A if CO10A >0
replace cereal = cereal + 0*CO16*30 if CO16 >0
replace cereal = cereal + 0*CO19*30 if CO19 >0
replace cereal = cereal + 0*CO14A*400 if CO14A >0
replace cereal = cereal + 0*CO12A*1000 if CO12A >0
replace cereal = cereal + 0*CO13A*1000 if CO13A >0
replace cereal = cereal + 0*CO8A*1140 if CO8A >0
replace cereal = cereal + 0*CO11A*1200 if CO11A >0
replace cereal = cereal + 1*CO5A*2615 if CO5A >0
replace cereal = cereal + 0*CO7A*3400 if CO7A >0
replace cereal = cereal + 1*CO2A*3410 if CO2A >0
replace cereal = cereal + 1*CO1A*3460 if CO1A >0
replace cereal = cereal + 1*CO6A*3460 if CO6A >0
replace cereal = cereal + 0*CO3A*3980 if CO3A >0
replace cereal = cereal + 0*CO10A*9000 if CO10A >0
replace calorieg = calorieg + 30*CO16*0 if CO16 >0
replace calorieg = calorieg + 30*CO19*0 if CO19 >0
replace calorieg = calorieg + 400*CO14A*1 if CO14A >0
replace calorieg = calorieg + 1000*CO12A*1 if CO12A >0
replace calorieg = calorieg + 1000*CO13A*1 if CO13A >0
replace calorieg = calorieg + 1140*CO8A*1 if CO8A >0
replace calorieg = calorieg + 1200*CO11A*1 if CO11A >0
replace calorieg = calorieg + 2615*CO5A*1 if CO5A >0
replace calorieg = calorieg + 3400*CO7A*1 if CO7A >0
replace calorieg = calorieg + 3410*CO2A*1 if CO2A >0
replace calorieg = calorieg + 3460*CO1A*1 if CO1A >0
replace calorieg = calorieg + 3460*CO6A*1 if CO6A >0
replace calorieg = calorieg + 3980*CO3A*1 if CO3A >0
replace calorieg = calorieg + 9000*CO10A*1 if CO10A >0
gen calpcpd = calories / ((365.25/12)* NPERSONS)
gen cerpcpd = cereal / ((365.25/12)* NPERSONS)
gen calgpcpd = calorieg / ((365.25/12)* NPERSONS)

sum calpcpd, detail
local lowcal = r(p1)
local highcal = r(p99)
sum cerpcpd, detail
local lowcer = r(p1)
local highcer = r(p99)
sum calgpcpd, detail
local lowcalg = r(p1)
local highcalg = r(p99)
sum COPC, detail
local lowCOPC = r(p1)
local highCOPC = r(p99)
*twoway (lpoly calpcpd lCOPC [aweight=SWEIGHT] if sample==1) (lpoly cerpcpd lCOPC [aweight=SWEIGHT] if sample==1)


gen odhh = SA4==0 if SA4>=0&SA4<.
tab odhh
preserve
gen elec  = FU1==1
collapse (mean) odhh elec [pweight=SWEIGHT], by(IDPSU)
rename odhh odpsu
save "C:\Users\Dean\Documents\Active research\calories jo\ihdsodpsu.dta", replace
restore
merge m:1 IDPSU using "C:\Users\Dean\Documents\Active research\calories jo\ihdsodpsu.dta"
drop _merge

sum odpsu, detail

replace odpsu = odpsu*-100

replace HHED5ADULT = HHED5ADULT+5
areg calpcpd lCOPC odpsu odhh i.NPERSONS i.NCHILD i.ID15 i.GROUPS8 i.HHED2 i.HHED5ADULT [pweight=SWEIGHT] if calpcpd>`lowcal'&calpcpd<`highcal'&COPC>`lowCOPC'&COPC<`highCOPC', cluster(IDPSU) a(STATEID)
est store calodcpwsf
gen sample = _est_calodcpwsf==1


reg calpcpd  odpsu odhh [pweight=SWEIGHT] if sample==1, cluster(IDPSU)
est store calod
reg cerpcpd  odpsu odhh [pweight=SWEIGHT] if sample==1, cluster(IDPSU)
est store cerod

reg calpcpd lCOPC odpsu odhh URBAN [pweight=SWEIGHT] if sample==1, cluster(IDPSU)
est store calodc
reg cerpcpd lCOPC odpsu odhh URBAN [pweight=SWEIGHT] if sample==1, cluster(IDPSU)
est store cerodc

reg calpcpd lCOPC odpsu odhh URBAN i.NPERSONS i.NCHILD [pweight=SWEIGHT] if sample==1, cluster(IDPSU)
est store calodcp
reg cerpcpd lCOPC odpsu odhh i.NPERSONS i.NCHILD [pweight=SWEIGHT] if sample==1, cluster(IDPSU)
est store cerodcp

reg calpcpd lCOPC odpsu odhh URBAN i.NPERSONS i.NCHILD i.ID15 [pweight=SWEIGHT] if sample==1, cluster(IDPSU)
est store calodcpw
reg cerpcpd lCOPC odpsu odhh URBAN i.NPERSONS i.NCHILD i.ID15  [pweight=SWEIGHT] if sample==1, cluster(IDPSU)
est store cerodcpw


reg calpcpd lCOPC odpsu odhh URBAN i.NPERSONS i.NCHILD i.ID15 i.GROUPS8 i.HHED2 i.HHED5ADULT [pweight=SWEIGHT] if sample==1, cluster(IDPSU)
est store calodcpws
reg cerpcpd lCOPC odpsu odhh URBAN i.NPERSONS i.NCHILD i.ID15 i.GROUPS8 i.HHED2 i.HHED5ADULT [pweight=SWEIGHT] if sample==1, cluster(IDPSU)
est store cerodcpws


gen riceprice = CO1C if CO1C >=0
gen wheatprice = CO2C if CO2C >=0


reg calpcpd lCOPC odpsu odhh URBAN i.NPERSONS i.NCHILD wheat rice  [pweight=SWEIGHT] if sample == 1, cluster(IDPSU)
est store a1
test (_b[odpsu] =-1)
reg cerpcpd lCOPC odpsu odhh URBAN i.NPERSONS i.NCHILD wheat rice  [pweight=SWEIGHT] if sample == 1, cluster(IDPSU)
est store b1
egen mcopc = mean(exp(lCOPC)), by(IDPSU)
gen lmcopc = ln(mcopc)
reg calpcpd lCOPC odpsu odhh URBAN i.NPERSONS i.NCHILD lmc  [pweight=SWEIGHT] if sample == 1, cluster(IDPSU)
est store a2
reg cerpcpd lCOPC odpsu odhh URBAN i.NPERSONS i.NCHILD lmc  [pweight=SWEIGHT] if sample == 1, cluster(IDPSU)
est store b2


*** So, this has made table 3:

esttab  calod calodc calodcp calodcpw calodcpws a1 a2, se star(+ 0.1 * 0.05 ** 0.01 *** 0.001) title(calories) keep(lCOPC odpsu odhh URBAN ) order(odpsu odhh lCOPC  URBAN)
esttab  cerod cerodc cerodcp cerodcpw cerodcpws b1 b2, se star(+ 0.1 * 0.05 ** 0.01 *** 0.001) title(cereal)  keep(lCOPC odpsu odhh URBAN ) order(odpsu odhh lCOPC URBAN )

*** Now to match extended demographics (Appendix table 2)
reg calpcpd lCOPC odpsu odhh URBAN i.NPERSONS i.NCHILD i.ID15 i.NMARRIEDF i.NMARRIEDM i.NTEEN i.GROUPS8 i.HHED2 i.HHED5ADULT [pweight=SWEIGHT] if sample==1, cluster(IDPSU)
est store calodcpwse
reg cerpcpd lCOPC odpsu odhh URBAN i.NPERSONS i.NCHILD i.ID15 i.NMARRIEDF i.NMARRIEDM i.NTEEN i.GROUPS8 i.HHED2 i.HHED5ADULT [pweight=SWEIGHT] if sample==1, cluster(IDPSU)
est store cerodcpwse
reg calpcpd lCOPC odpsu odhh URBAN i.NPERSONS i.NCHILD lmc i.NMARRIEDF i.NMARRIEDM i.NTEEN [pweight=SWEIGHT] if sample == 1, cluster(IDPSU)
est store a2e
reg cerpcpd lCOPC odpsu odhh URBAN i.NPERSONS i.NCHILD lmc i.NMARRIEDF i.NMARRIEDM i.NTEEN [pweight=SWEIGHT] if sample == 1, cluster(IDPSU)
est store b2e
reg calpcpd lCOPC odpsu odhh URBAN i.NPERSONS i.NCHILD wheat rice i.NMARRIEDF i.NMARRIEDM i.NTEEN [pweight=SWEIGHT] if sample == 1, cluster(IDPSU)
est store a1e
reg cerpcpd lCOPC odpsu odhh URBAN i.NPERSONS i.NCHILD wheat rice i.NMARRIEDF i.NMARRIEDM i.NTEEN [pweight=SWEIGHT] if sample == 1, cluster(IDPSU)
est store b1e

esttab   calodcpwse a1e a2e, se star(+ 0.1 * 0.05 ** 0.01 *** 0.001) title(calories) keep(lCOPC odpsu odhh URBAN ) order(odpsu odhh lCOPC  URBAN)
esttab   cerodcpwse b1e b2e, se star(+ 0.1 * 0.05 ** 0.01 *** 0.001) title(cereal)  keep(lCOPC odpsu odhh URBAN ) order(odpsu odhh lCOPC URBAN )


******************* add in disease results (Table 6)

merge m:1 IDPSU using "C:\Users\Dean\Documents\active research\calories jo\ihdsdiarrhea.dta"
drop _merge
merge m:1 IDPSU using "C:\Users\Dean\Documents\active research\calories jo\ihdsfever.dta"
reg calpcpd diarrhea fever cough URBAN lCOPC [pweight=SWEIGHT] if calpcpd>612&calpcpd<4246, cluster(IDPSU)
est store a
reg calpcpd diarrhea fever cough URBAN lCOPC i.NPERSONS i.NCHILD i.NTEEN i.NMARRIEDF i.NMARRIEDM [pweight=SWEIGHT] if calpcpd>612&calpcpd<4246, cluster(IDPSU)
est store c
cap egen mCOPC = mean(COPC), by(IDPSU)
cap gen lmCOPC = ln(mCOPC)
reg calpcpd diarrhea fever cough URBAN lCOPC lmC i.NPERSONS i.NCHILD i.NTEEN i.NMARRIEDF i.NMARRIEDM [pweight=SWEIGHT] if calpcpd>612&calpcpd<4246, cluster(IDPSU)
est store d
cap gen lmCOPC2 = lmCOPC^2
reg calpcpd diarrhea fever cough URBAN lCOPC lmCOPC wheat rice i.GROUPS8 i.ID15 i.NPERSONS i.NCHILD i.NTEEN i.NMARRIEDF i.NMARRIEDM  i.HHED2 i.HHED5ADULT  [pweight=SWEIGHT] if calpcpd>612&calpcpd<4246, cluster(IDPSU)
est store e
esttab a c d e, se keep(diarrhea fever cough lCOPC lmCOPC URBAN)
