# Supplementary material for: Health and Hunger: Disease, Energy Needs, and the Indian Calorie Consumption Puzzle*
Source: Econ J (London). 2017 Apr 27;127(606):2378–409. doi: 10.1111/ecoj.12417 (PMC7797625; doi:10.1111/ecoj.12417)
Supplement: Supplementary file 1 [file TEJ-127-606-2378-s001.zip › data for replication/NSS results/01_Import/nss38_1.0_compile.do]

/*-----------------------------------------------------------------------------*
	NSS 38th Round (1983) Schedule 1.0
	Import raw data files
*-----------------------------------------------------------------------------*/
# delimit;
set more off;

qui infile using "Programs/Dictionary/nss38_1.0_dict/nss38_01_rec114.dct",
	using("Input/nss38_1.0_rawdata/DL0114R.txt") clear;
	keep if level=="01";
	qui compress;
	save "Intermediate/nss38_1.0_dta/nss38_01_rec01r.dta", replace;
qui infile using "Programs/Dictionary/nss38_1.0_dict/nss38_01_rec114.dct",
	using("Input/nss38_1.0_rawdata/DL0114U.txt") clear;
	keep if level=="01";
	qui compress;
	save "Intermediate/nss38_1.0_dta/nss38_01_rec01u.dta", replace;

qui infile using "Programs/Dictionary/nss38_1.0_dict/nss38_01_rec114.dct",
	using("Input/nss38_1.0_rawdata/DL0114R.txt") clear;
	keep if level=="14";
	qui compress;
	save "Intermediate/nss38_1.0_dta/nss38_01_rec14r.dta", replace;
qui infile using "Programs/Dictionary/nss38_1.0_dict/nss38_01_rec114.dct",
	using("Input/nss38_1.0_rawdata/DL0114U.txt") clear;
	keep if level=="14";
	qui compress;
	save "Intermediate/nss38_1.0_dta/nss38_01_rec14u.dta", replace;
	
qui infile using "Programs/Dictionary/nss38_1.0_dict/nss38_01_rec2.dct",
	using("Input/nss38_1.0_rawdata/D200L02R.txt") clear;
	qui compress;
	save "Intermediate/nss38_1.0_dta/nss38_01_rec02r.dta", replace;
qui infile using "Programs/Dictionary/nss38_1.0_dict/nss38_01_rec2.dct",
	using("Input/nss38_1.0_rawdata/D200L02U.txt") clear;
	qui compress;
	save "Intermediate/nss38_1.0_dta/nss38_01_rec02u.dta", replace;

qui infile using "Programs/Dictionary/nss38_1.0_dict/nss38_01_rec456.dct",
	using("Input/nss38_1.0_rawdata/D110L04R.txt") clear;
	qui compress;
	save "Intermediate/nss38_1.0_dta/nss38_01_rec04r.dta", replace;
qui infile using "Programs/Dictionary/nss38_1.0_dict/nss38_01_rec456.dct",
	using("Input/nss38_1.0_rawdata/D110L04U.txt") clear;
	qui compress;
	save "Intermediate/nss38_1.0_dta/nss38_01_rec04u.dta", replace;
		
qui infile using "Programs/Dictionary/nss38_1.0_dict/nss38_01_rec456.dct",
	using("Input/nss38_1.0_rawdata/D110L56R.txt") clear;
	qui compress;
	save "Intermediate/nss38_1.0_dta/nss38_01_rec56r.dta", replace;	
qui infile using "Programs/Dictionary/nss38_1.0_dict/nss38_01_rec456.dct",
	using("Input/nss38_1.0_rawdata/D110L56U.txt") clear;
	qui compress;
	save "NSS/RN38/nss38_dta/nss38_01_rec56u.dta", replace;	
# delimit cr
	
