# Supplementary material for: Health and Hunger: Disease, Energy Needs, and the Indian Calorie Consumption Puzzle*
Source: Econ J (London). 2017 Apr 27;127(606):2378–409. doi: 10.1111/ecoj.12417 (PMC7797625; doi:10.1111/ecoj.12417)
Supplement: Supplementary file 1 [file TEJ-127-606-2378-s001.zip › data for replication/NSS results/01_Import/nss38_10_compile.do]

/*-----------------------------------------------------------------------------*
	NSS 38th Round (1983) Schedule 10
	Import raw data files
*-----------------------------------------------------------------------------*/
set more off

** HOUSEHOLD FILE

	infile 	using "Programs/Dictionary/nss38_10_dict/nss38_10_hh.dct", ///
			using("Input/nss38_10_rawdata/D144HR.txt") clear
	qui compress
	save "Intermediate/nss38_10_dta/nss38_10_hh-r.dta", replace

	infile 	using "Programs/Dictionary/nss38_10_dict/nss38_10_hh.dct", ///
			using("Input/nss38_10_rawdata/D144HU.txt") clear
	qui compress
	save "Intermediate/nss38_10_dta/nss38_10_hh-u.dta", replace
	
** ACTIVITY FILE

	infile 	using "Programs/Dictionary/nss38_10_dict/nss38_10_act.dct", ///
			using("Input/nss38_10_rawdata/D156AR.txt") clear
	qui compress
	save "Intermediate/nss38_10_dta/nss38_10_act-r.dta", replace

	infile 	using "Programs/Dictionary/nss38_10_dict/nss38_10_act.dct", ///
			using("Input/nss38_10_rawdata/D156AU.txt") clear
	qui compress
	save "Intermediate/nss38_10_dta/nss38_10_act-u.dta", replace
	
** PERSON FILE

	infile 	using "Programs/Dictionary/nss38_10_dict/nss38_10_per.dct", ///
			using("Input/nss38_10_rawdata/D156PR.txt") clear
	qui compress
	save "Intermediate/nss38_10_dta/nss38_10_per-r.dta", replace

	infile 	using "Programs/Dictionary/nss38_10_dict/nss38_10_per.dct", ///
			using("Input/nss38_10_rawdata/D156PU.txt") clear
	qui compress
	save "Intermediate/nss38_10_dta/nss38_10_per-u.dta", replace
	
