# Supplementary material for: Health and Hunger: Disease, Energy Needs, and the Indian Calorie Consumption Puzzle*
Source: Econ J (London). 2017 Apr 27;127(606):2378–409. doi: 10.1111/ecoj.12417 (PMC7797625; doi:10.1111/ecoj.12417)
Supplement: Supplementary file 1 [file TEJ-127-606-2378-s001.zip › data for replication/NSS results/01_Import/nss43_1.0_compile.do]

/*-----------------------------------------------------------------------------*
	NSS 43rd Round (1987-1988) Schedule 1.0
	Import raw data files
*-----------------------------------------------------------------------------*/
set more off

infile using "Programs/Dictionary/nss43_1.0_dict/nss43_01_level01.dct", ///
	using("Input/nss43_1.0_rawdata/D250HHR.txt") clear
	quietly compress
	quietly save "Intermediate/nss43_1.0_dta/nss43_01_level01r.dta", replace
	
infile using "Programs/Dictionary/nss43_1.0_dict/nss43_01_level01.dct", ///
	using("Input/nss43_1.0_rawdata/D250HHU.txt") clear
	quietly compress
	quietly save "Intermediate/nss43_1.0_dta/nss43_01_level01u.dta", replace	

infile using "Programs/Dictionary/nss43_1.0_dict/nss43_01_level02.dct", ///
	using("Input/nss43_1.0_rawdata/Dl57-13R.txt") clear
	destring level, replace
	keep if level == 5
	quietly compress
	quietly save "Intermediate/nss43_1.0_dta/nss43_01_level02r.dta", replace

infile using "Programs/Dictionary/nss43_1.0_dict/nss43_01_level02.dct", ///
	using("Input/nss43_1.0_rawdata/Dl57-13U.txt") clear
	destring level, replace
	keep if level == 5
	quietly compress
	quietly save "Intermediate/nss43_1.0_dta/nss43_01_level02u.dta", replace	

infile using "Programs/Dictionary/nss43_1.0_dict/nss43_01_level06.dct", ///
	using("Input/nss43_1.0_rawdata/D160L6R.txt") clear
	quietly compress
	quietly save "Intermediate/nss43_1.0_dta/nss43_01_level06r.dta", replace
	
infile using "Programs/Dictionary/nss43_1.0_dict/nss43_01_level06.dct", ///
	using("Input/nss43_1.0_rawdata/D160L6U.txt") clear
	quietly compress
	quietly save "Intermediate/nss43_1.0_dta/nss43_01_level06u.dta", replace	

infile using "Programs/Dictionary/nss43_1.0_dict/nss43_01_level06.dct", ///
	using("Input/nss43_1.0_rawdata/DL57-13R.txt") clear
	destring level, replace
	keep if level >= 6 & level <= 10
	quietly compress
	quietly save "Intermediate/nss43_1.0_dta/nss43_01_level07r.dta", replace
	
infile using "Programs/Dictionary/nss43_1.0_dict/nss43_01_level06.dct", ///
	using("Input/nss43_1.0_rawdata/DL57-13U.txt") clear
	destring level, replace
	keep if level >= 6 & level <= 10
	quietly compress
	quietly save "Intermediate/nss43_1.0_dta/nss43_01_level07u.dta", replace	

infile using "Programs/Dictionary/nss43_1.0_dict/nss43_01_level11.dct", ///
	using("Input/nss43_1.0_rawdata/DL57-13R.txt") clear
	destring level, replace
	keep if level == 11	
	quietly compress
	quietly save "Intermediate/nss43_1.0_dta/nss43_01_level11r.dta", replace
	
infile using "Programs/Dictionary/nss43_1.0_dict/nss43_01_level11.dct", ///
	using("Input/nss43_1.0_rawdata/DL57-13U.txt") clear
	destring level, replace
	keep if level == 11		
	quietly compress
	quietly save "Intermediate/nss43_1.0_dta/nss43_01_level11u.dta", replace	

infile using "Programs/Dictionary/nss43_1.0_dict/nss43_01_level12.dct", ///
	using("Input/nss43_1.0_rawdata/DL57-13R.txt") clear
	destring level, replace
	keep if level == 12 | level == 13		
	quietly compress
	quietly save "Intermediate/nss43_1.0_dta/nss43_01_level12r.dta", replace
	
infile using "Programs/Dictionary/nss43_1.0_dict/nss43_01_level12.dct", ///
	using("Input/nss43_1.0_rawdata/DL57-13U.txt") clear
	destring level, replace
	keep if level == 12 | level == 13		
	quietly compress
	quietly save "Intermediate/nss43_1.0_dta/nss43_01_level12u.dta", replace	
