# Supplementary material for: Health and Hunger: Disease, Energy Needs, and the Indian Calorie Consumption Puzzle*
Source: Econ J (London). 2017 Apr 27;127(606):2378–409. doi: 10.1111/ecoj.12417 (PMC7797625; doi:10.1111/ecoj.12417)
Supplement: Supplementary file 1 [file TEJ-127-606-2378-s001.zip › data for replication/NSS results/01_Import/nss43_10_compile.do]

/*-----------------------------------------------------------------------------*
	NSS 43rd Round (1987-1988) Schedule 10	
	Import raw data files
*-----------------------------------------------------------------------------*/
set more off
# delimit;
*"P" files;
infile using "Programs/Dictionary/nss43_10_dict/nss43_10_fileP.dct",
	using("Input/nss43_10_rawdata/E3DPFR.txt") clear;
	quietly compress;
	quietly save "Intermediate/nss43_10_dta/nss43_10_pr.dta", replace;
		
infile using "Programs/Dictionary/nss43_10_dict/nss43_10_fileP.dct",
	using("Input/nss43_10_rawdata/E3DPFU.txt") clear;	
	quietly compress;
	quietly save "Intermediate/nss43_10_dta/nss43_10_pu.dta", replace;

	use "Intermediate/nss43_10_dta/nss43_10_pr.dta", clear;
	append using "Intermediate/nss43_10_dta/nss43_10_pu.dta";
	save "Intermediate/nss43_10_dta/nss43_10_p.dta", replace;

*"H" files;	
infile using "Programs/Dictionary/nss43_10_dict/nss43_10_fileH.dct",
	using("Input/nss43_10_rawdata/E3DHFR.txt") clear;
	quietly compress;
	quietly save "Intermediate/nss43_10_dta/nss43_10_hr.dta", replace;
		
infile using "Programs/Dictionary/nss43_10_dict/nss43_10_fileH.dct",
	using("Input/nss43_10_rawdata/E3DHFU.txt") clear;	
	quietly compress;
	quietly save "Intermediate/nss43_10_dta/nss43_10_hu.dta", replace;

	use "Intermediate/nss43_10_dta/nss43_10_hr.dta", clear;
	append using "Intermediate/nss43_10_dta/nss43_10_hu.dta";
	save "Intermediate/nss43_10_dta/nss43_10_h.dta", replace;
		
*"A" files;	
infile using "Programs/Dictionary/nss43_10_dict/nss43_10_fileA.dct",
	using("Input/nss43_10_rawdata/E3DAFR.txt") clear;
	quietly compress;
	quietly save "Intermediate/nss43_10_dta/nss43_10_ar.dta", replace;
		
infile using "Programs/Dictionary/nss43_10_dict/nss43_10_fileA.dct",
	using("Input/nss43_10_rawdata/E3DAFU.txt") clear;	
	quietly compress;
	quietly save "Intermediate/nss43_10_dta/nss43_10_au.dta", replace;

	use "Intermediate/nss43_10_dta/nss43_10_ar.dta", clear;
	append using "Intermediate/nss43_10_dta/nss43_10_au.dta";
	save "Intermediate/nss43_10_dta/nss43_10_a.dta", replace;			
# delimit cr
*------------------------------------------------------------------------------*
/* 	
	Duplicate households 
	Note: Choose the entry for which head_age matches between 
	datasets H and P. 
*/

use "Intermediate/nss43_10_dta/nss43_10_h.dta", clear

	duplicates tag fsu_no substrat hhno, gen(duptag)
	
	drop if duptag==1 & head_age=="81" & (fsu_no=="11339" & substrat=="1" & hhno=="01")
	drop if duptag==1 & head_age=="60" & (fsu_no=="18267" & substrat=="2" & hhno=="04")
	drop if duptag==1 & head_age=="0"  & (fsu_no=="18674" & substrat=="2" & hhno=="04")
	drop if duptag==1 & head_age=="60" & (fsu_no=="18823" & substrat=="1" & hhno=="01")	
	drop if duptag==1 & head_age=="36" & (fsu_no=="18823" & substrat=="1" & hhno=="02")
	drop if duptag==1 & head_age=="29" & (fsu_no=="18823" & substrat=="2" & hhno=="01")
	drop if duptag==1 & head_age=="36" & (fsu_no=="18823" & substrat=="2" & hhno=="02")
	drop if duptag==1 & head_age=="50" & (fsu_no=="18823" & substrat=="2" & hhno=="04")	
	drop if duptag==1 & head_age=="24" & (fsu_no=="18823" & substrat=="2" & hhno=="05")
	drop if duptag==1 & head_age=="23" & (fsu_no=="18823" & substrat=="2" & hhno=="06")
	drop if duptag==1 & head_age=="26" & (fsu_no=="18823" & substrat=="2" & hhno=="07")
	drop if duptag==1 & head_age=="23" & (fsu_no=="18823" & substrat=="2" & hhno=="08")		
	drop if duptag==1 & head_age=="00" & (fsu_no=="18674" & substrat=="2" & hhno=="04")		

	drop duptag
		
save "Intermediate/nss43_10_dta/nss43_10_h.dta", replace
	
