# Supplementary material for: Health and Hunger: Disease, Energy Needs, and the Indian Calorie Consumption Puzzle*
Source: Econ J (London). 2017 Apr 27;127(606):2378–409. doi: 10.1111/ecoj.12417 (PMC7797625; doi:10.1111/ecoj.12417)
Supplement: Supplementary file 1 [file TEJ-127-606-2378-s001.zip › data for replication/NSS results/01_Import/nss61_1.0_compile.do]

/*-----------------------------------------------------------------------------*
	NSS 61st Round (2004-2005) Schedule 1.0	
	Import raw data files
*-----------------------------------------------------------------------------*/
set more off
foreach l of numlist 1 2 3 4 5 6 7 8 9{
	forvalues i=1(1)8{
# delimit;	
		quietly infile using "Programs/Dictionary/nss61_1.0_dict/nss61_01_level0`l'.dct",
			using("Input/nss61_1.0_rawdata/rmah`i'c01.txt") clear;
		destring level, replace;
		quietly keep if level == `l';
		quietly compress;
		quietly save "Intermediate/nss61_1.0_dta/nss61_01_level0`l'-`i'.dta", replace;
# delimit cr		
	}
	
	use "Intermediate/nss61_1.0_dta/nss61_01_level0`l'-1.dta", clear
	forvalues i=2(1)8{
		append using "Intermediate/nss61_1.0_dta/nss61_01_level0`l'-`i'.dta"
	}
	save "Intermediate/nss61_1.0_dta/nss61_01_level0`l'.dta", replace
}
