# Supplementary material for: Health and Hunger: Disease, Energy Needs, and the Indian Calorie Consumption Puzzle*
Source: Econ J (London). 2017 Apr 27;127(606):2378–409. doi: 10.1111/ecoj.12417 (PMC7797625; doi:10.1111/ecoj.12417)
Supplement: Supplementary file 1 [file TEJ-127-606-2378-s001.zip › data for replication/NSS results/01_Import/nss61_10_compile.do]

/*-----------------------------------------------------------------------------*
	NSS 61st Round (2004-2005) Schedule 10	
	Import raw data files
*-----------------------------------------------------------------------------*/
# delimit;
set more off;
forvalues l=1(1)11{;
	forvalues i=1(1)8{;
		quietly infile 
			using "Programs/Dictionary/nss61_10_dict/nss61_10_level`l'.dct",
			using("Input/nss61_10_rawdata/AH`i'2.TXT") clear;
		destring level, replace;
		quietly keep if level == `l';
		quietly compress;
		quietly save "Intermediate/nss61_10_dta/nss61_10_level`l'-`i'.dta", replace;	
	};
	
	use "Intermediate/nss61_10_dta/nss61_10_level`l'-1.dta", clear;
	forvalues j=2(1)8{;
		append using "Intermediate/nss61_10_dta/nss61_10_level`l'-`j'.dta";
	};
	save "Intermediate/nss61_10_dta/nss61_10_level`l'.dta", replace;
};
# delimit cr
*------------------------------------------------------------------------------*
**Duplicated observation of a person in Level 9 
use "Intermediate/nss61_10_dta/nss61_10_level9.dta", clear
	
	duplicates tag fsu_no subblock stratum2 hhno persno, gen(duptag)
	*drop if duptag == 1 & ccode == "043"	// nature of employment - permanent
	drop if duptag == 1 & ccode == "045"	// nature of employment - temporary	
		drop duptag
	
save "Intermediate/nss61_10_dta/nss61_10_level9.dta", replace
