# Supplementary material for: Health and Hunger: Disease, Energy Needs, and the Indian Calorie Consumption Puzzle*
Source: Econ J (London). 2017 Apr 27;127(606):2378–409. doi: 10.1111/ecoj.12417 (PMC7797625; doi:10.1111/ecoj.12417)
Supplement: Supplementary file 1 [file TEJ-127-606-2378-s001.zip › data for replication/NSS results/02_Clean/01_nss38_1.0_clean.do]

/*-----------------------------------------------------------------------------*
	NSS 38th Round (1983) Schedule 1.0
	
	Clean data sets
	Note: I use calories that are already included in the data
		instead of multiplying individual items by calorie
		conversion factors.
		
	Prerequisite do files: nss38_1.0_compile.do
*-----------------------------------------------------------------------------*/
/* HOUSEHOLD CHARACTERISTICS */
# delimit;
*RURAL;
use "Intermediate/nss38_1.0_dta/nss38_01_rec01r.dta", clear;
gen hhid = string(statreg)+","+strat+","+subround+","+subsampl+","+fsu_no+","+hhno;
	duplicates tag hhid, gen(duptag);
	drop if duptag>0;

merge 1:m statreg strat subround subsampl fsu_no hhno
	using "Intermediate/nss38_1.0_dta/nss38_01_rec02r.dta", gen(merge_02r) update;
	drop if merge_02r==1|merge_02r==2;
	drop merge_02r;

save "Intermediate/nss38_1.0_dta/nss38_01_hh.dta", replace;

*URBAN;
use "Intermediate/nss38_1.0_dta/nss38_01_rec01u.dta", clear;
gen hhid = string(statreg)+","+strat+","+subround+","+subsampl+","+fsu_no+","+hhno;
	duplicates tag hhid, gen(duptag);
	drop if duptag>0;

merge 1:m statreg strat subround subsampl fsu_no hhno
	using "Intermediate/nss38_1.0_dta/nss38_01_rec02u.dta", gen(merge_02u) update;
	drop if merge_02u==1|merge_02u==2;
	drop merge_02u;

append using "Intermediate/nss38_1.0_dta/nss38_01_hh.dta";
	drop duptag;

*Survey weights;
	gen hhwt = mlt_c/100;
	gen perwt = hhwt*hhsize;

*Geographic identifiers;
	gen state = floor(statreg/10);
	gen urban = sector==2;
	
*Household religion or caste;
	gen schtribe = socgroup==1;
	gen schcaste = socgroup==2;
	gen muslim = religion==2 if !missing(religion);
	gen othrel = religion>2 if !missing(religion);

*Household expenditures;
	replace mpce = mpce/100;
	replace exp_food = exp_food/100;
	replace exp_nonfd = exp_nonfd/100;		
	gen pce_food = exp_food/hhsize;
	gen pce_nf = exp_nonfd/hhsize;

*Land;
	replace landps = landps/100;
	gen landgp = 0 if landps<=0.01;
	replace landgp = 1 if landps>0.01 & landps<=1;
	replace landgp = 2 if landps>1 & !missing(landps);

*HH principal occupation and industry;
	gen cultiv_hh = (occupation=="610"|occupation=="611"|
		occupation=="612"|occupation=="613"|occupation=="614"|occupation=="615"|
		occupation=="616"|occupation=="617"|occupation=="618"|occupation=="619");

*Occupation;
	gen occup = occupation;
	replace occup = "." if (occupation=="&10"|occupation=="---"|occupation=="-00"|
		occupation=="-01"|occupation=="-02"|occupation=="-09"|occupation=="-10"|
		occupation=="-80"|occupation=="-90"|occupation=="-99"|occupation=="..."|
		occupation=="6 4"|occupation=="6T0"|occupation=="7 2"|occupation=="W30"|
		occupation=="X01"|occupation=="X02"|occupation=="X09"|occupation=="X10"|
		occupation=="X90"|occupation=="X99");
	gen occupflag = (occupation=="10"|occupation=="2"|occupation=="3"|
		occupation=="30"|occupation=="31"|occupation=="39"|occupation=="51"|
		occupation=="52"|occupation=="59"|occupation=="6"|occupation=="32"|
		occupation=="35"|occupation=="4"|occupation=="40"|occupation=="45"|
		occupation=="51"|occupation=="52"|occupation=="53"|occupation=="54"|
		occupation=="55"|occupation=="57"|occupation=="6"|occupation=="61"|
		occupation=="75"|occupation=="8"|occupation=="81"|occupation=="83"|
		occupation=="9"|occupation=="91"|occupation=="99");
	destring occup, replace;	
	
	gen occgp2 = floor(occup/100);
	recode occgp2 (6 = 1 "Farmers") (7 8 9 = 2 "Production/transport") 
		(3 4 5 = 3 "Clerical/sales/service") (0 1 2 = 4 "Professionals/Admin")
		(. = 5 "Missing"), gen(occgp);
		drop occgp2;

	gen manual = ((occup>=520 & occup<570)|occup==570|occup==574|occup==579|
		(occup>=630 & occup<690)|(occup>=700 & occup<850)|
		(occup>=870 & occup<1000));

*Industry;
	gen indflag = (industry=="&01"|industry=="&03"|industry=="&05"|
		industry=="&09"|industry=="&10"|industry=="---"|industry=="--0"|
		industry=="-00"|industry=="-01"|industry=="-10"|industry=="-99"|
		industry=="0"|industry=="0 0"|industry=="0 7"|industry=="0-0"|
		industry=="0-1"|industry=="00"|industry=="00&"|industry=="00-"|
		industry=="01"|industry=="03"|industry=="04"|industry=="07"|
		industry=="10"|industry=="19"|industry=="60"|industry=="62"|
		industry=="65"|industry=="68"|industry=="9"|industry=="9 1"|
		industry=="90"|industry=="94"|industry=="9T"|industry=="X//"|
		industry=="X00"|industry=="X02"|industry=="X04"|industry=="X10"|
		industry=="Y03"|industry=="Y05");
		
	gen agric = 0 if !missing(industry);
		replace agric = 1 if industry=="0";
		replace agric = 1 if industry=="00";
		replace agric = 1 if industry=="000";
		replace agric = 1 if industry=="00-";
		replace agric = 1 if industry=="001";
		replace agric = 1 if industry=="002";
		replace agric = 1 if industry=="003";
		replace agric = 1 if industry=="005";
		replace agric = 1 if industry=="006";
		replace agric = 1 if industry=="007";
		replace agric = 1 if industry=="008";
		replace agric = 1 if industry=="009";
		replace agric = 1 if industry=="010";
		replace agric = 1 if industry=="011";
		replace agric = 1 if industry=="012";
		replace agric = 1 if industry=="013";
		replace agric = 1 if industry=="014";
		replace agric = 1 if industry=="015";
		replace agric = 1 if industry=="016";
		replace agric = 1 if industry=="017";
		replace agric = 1 if industry=="018";
		replace agric = 1 if industry=="019";
		replace agric = 1 if industry=="020";
		replace agric = 1 if industry=="021";
		replace agric = 1 if industry=="022";
		replace agric = 1 if industry=="023";
		replace agric = 1 if industry=="024";
		replace agric = 1 if industry=="026";
		replace agric = 1 if industry=="028";
		replace agric = 1 if industry=="029";
		replace agric = 1 if industry=="030";
		replace agric = 1 if industry=="031";
		replace agric = 1 if industry=="032";	
		replace agric = 1 if industry=="033";
		replace agric = 1 if industry=="034";
		replace agric = 1 if industry=="035";
		replace agric = 1 if industry=="036";
		replace agric = 1 if industry=="039";
		replace agric = 1 if industry=="040";
		replace agric = 1 if industry=="049";
		replace agric = 1 if industry=="050";
		replace agric = 1 if industry=="051";
		replace agric = 1 if industry=="052";
		replace agric = 1 if industry=="053";
		replace agric = 1 if industry=="054";
		replace agric = 1 if industry=="056";
		replace agric = 1 if industry=="059";	
		replace agric = 1 if industry=="060";
		replace agric = 1 if industry=="061";
		replace agric = 1 if industry=="062";
		replace agric = 1 if industry=="063";
		replace agric = 1 if industry=="065";
		replace agric = 1 if industry=="066";
		replace agric = 1 if industry=="069";
		replace agric = 1 if industry=="070";
		replace agric = 1 if industry=="076";
		replace agric = 1 if industry=="077";
		replace agric = 1 if industry=="079";
		replace agric = 1 if industry=="080";
		replace agric = 1 if industry=="082";
		replace agric = 1 if industry=="090";
		replace agric = 1 if industry=="092";
		replace agric = 1 if industry=="096";
		
	gen cultiv = (industry=="000"|industry=="001"|industry=="002"|
		industry=="003"|industry=="005"|industry=="006"|industry=="007"|
		industry=="008"|industry=="009"|industry=="010"|industry=="011"|
		industry=="012"|industry=="013"|industry=="014"|industry=="015"|
		industry=="016"|industry=="017"|industry=="018"|industry=="019") 
		if !missing(industry);	
		
	 *Crop cultivated by HH;
	gen agr_grain = (industry=="000"|industry=="001") if !missing(industry);
	gen agr_fibre = (industry=="002"|industry=="003"|industry=="004") 
		if !missing(industry);
	gen agr_oils = (industry=="005") if !missing(industry);
	gen agr_sugar = (industry=="006") if !missing(industry);
	gen agr_vegoth = (industry=="007"|industry=="008") if !missing(industry);	
	gen agr_plant = (industry=="010"|industry=="011"|industry=="012"|
		industry=="016"|industry=="017"|industry=="013"|industry=="018"|
		industry=="014"|industry=="015"|industry=="019") if !missing(industry);

	gen agr_crop = 1 if agr_grain==1;
		replace agr_crop = 2 if agr_fibre==1;
		replace agr_crop = 3 if agr_oils==1;
		replace agr_crop = 4 if agr_sugar==1;
		replace agr_crop = 5 if agr_vegoth==1;
		replace agr_crop = 6 if agr_plant==1;
	recode agr_crop (1 = 1 "Grains/pulses") (2 = 2 "Cotton/fibres")
		(3 = 3 "Oilseeds") (4 = 4 "Sugarcane") (5 = 5 "Vegetables/other crops")
		(6 = 6 "Plantation crops"), gen(crop);
		drop agr_crop;
	
	*Occupation codes;
	rename occup occup3;
	gen occup2 = floor(occup3/10);
	gen occup1 = floor(occup3/100);
	
*Meals consumed by HH members;
foreach meal in nmealcerem nmealguest nmealempl nmealfree nmealpay nmealhome{;
	replace `meal' = 0 if missing(`meal');
};
	gen mealmult = (nmealhome+nmealpay+nmealfree)/
		(nmealhome+nmealpay+nmealcerem+nmealguest);

*Calories consumed by HH [already posted on data];
	gen kcal_all = (kcal_total)/(30*hhsize);
	gen kcal_cer = (kcal_cereal)/(30*hhsize);	
	gen pccal = (kcal_total*mealmult)/(30*hhsize);
	gen pccer = (kcal_cereal*mealmult)/(30*hhsize);

*Round number;
	gen round = 38;
	destring subround, replace;
		
*Label variables;
	la var hhid "unique household identifier";
	la var hhwt "household survey weight";
	la var perwt "individual survey weight";
	la var state "state code";
	la var urban "urban";
	la var schtribe "scheduled tribe";
	la var schcaste "scheduled caste";
	la var muslim "religion: muslim";
	la var othrel "religion excl. hindu & muslim";
	la var nmealguest "no. meals for guests";
		
	la var pce_food "per capita expenditures, food";
	la var pce_nf "per capita expenditures, non-food";
	la var landgp "land possessed, group";

	la var cultiv_hh "occupation in cultivation";	
	la var occupflag "flagged obs for occupation code";
	la var occgp "principal occupation, groups";
	la var manual "manual workers, nss definition";

	la var occup3 "occupation code: nco-1968 3-digits";
	la var occup2 "occupation code: nco-1968 2-digits";
	la var occup1 "occupation code: nco-1968 1-digit";
		
	la var agric "principal industry: agriculture";
	la var indflag "flagged obs for industry code";	
	la var cultiv "principal industry: cultivation";
	la var crop "principal crop cultivated";
	la var agr_grain "cultivates grains/pulses";
	la var agr_fibre "cultivates cotton/fibres";
	la var agr_sugar "cultivates sugarcane";
	la var agr_oils "cultivates oilseeds";
	la var agr_vegoth "cultivates vegetables/other crops";
	la var agr_plant "cultivates plantation crops";

	la var round "round number";
	la var mealmult "meal multiplier";
	la var kcal_all "per capita calories consumption";
	la var kcal_cer "per capita cereal calories";
	la var pccal "per capita calories consumption, meals adjusted";
	la var pccer "per capita cereal calories, meals adjusted";

keep	hhid hhwt perwt statreg state urban subround fsu_no
	hhsize industry occup* indflag occgp manual crop
	agric cultiv* crop agr_* schtribe schcaste muslim othrel hhtype
	homestead landps landgp mpce latrine nflush drinkwater cooking lighting
	landtype dwelltype structype floortype housecond twosqmeal consunit
	nmeal* kcal_* prot_* fat_* exp_* pce_* pccal pccer;
# delimit cr
	
qui compress
la da "NSS RN38 SCH1.0: Household characteristics + calories"
save "Intermediate/nss38_1.0_dta/nss38_hh_pccal.dta", replace
