# Supplementary material for: Health and Hunger: Disease, Energy Needs, and the Indian Calorie Consumption Puzzle*
Source: Econ J (London). 2017 Apr 27;127(606):2378–409. doi: 10.1111/ecoj.12417 (PMC7797625; doi:10.1111/ecoj.12417)
Supplement: Supplementary file 1 [file TEJ-127-606-2378-s001.zip › data for replication/NSS results/02_Clean/01_nss43_1.0_clean_hh.do]

/*-----------------------------------------------------------------------------*
	NSS 43rd Round (1987-1988) Schedule 1.0
	
	Calorie consumption based on quantities and expenditures 
	>> HOUSEHOLD DATASET <<
	
	Note: nutritive values from NSS50
	Prerequisite files: nss43_01_compile.do
*-----------------------------------------------------------------------------*/
set more off
use "Intermediate/nss43_1.0_dta/nss43_01_level01r.dta", clear
append using "Intermediate/nss43_1.0_dta/nss43_01_level01u.dta"

foreach x in mult consunit mpce landow landin landne landout ///
			 landps landcul landirr {
	
		destring `x', force replace
		
		replace `x' = `x'/100
	
}

* Household identifier and survey weight
	gen hhid = fsu_no+","+substrat+","+hhno
	rename mult hhwt

* Household characteristics
	destring sector, replace
	gen urban = sector == 2
	
	destring socgroup, replace
	gen schtribe = socgroup == 1
	gen schcaste = socgroup == 2
	
	destring religion, replace
	gen muslim = religion == 2 if !missing(religion)
	gen othrel = religion > 2 if !missing(religion)
	
	destring dwellunit, replace
	replace dwellunit = 3 if dwellunit == 0

* Land and crop cultivation
	gen landgp = 0 if landps <= 0.01
	replace landgp = 1 if landps > 0.01 & landps <= 1
	replace landgp = 2 if landps > 1 & !missing(landps)		
	
	foreach y in rice wheat jowar bajra maize barley ragi gram {
		
		destring grow_`y', replace
		replace grow_`y' = 0 if grow_`y' == 2 | grow_`y' == 9
		
	}
	
	destring cropprod, replace
	destring othentrp, replace

* Primary HH occupation and industry

	replace occupation = "009" if occupation == "00"
	replace occupation = "019" if occupation == "01"
	replace occupation = "029" if occupation == "02"
	replace occupation = "109" if occupation == "10"
	replace occupation = "159" if occupation == "15"
	replace occupation = "229" if occupation == "22"	
	
	gen missocc = missing(occupation)
		replace missocc = 1 if occupation == "---"
		replace missocc = 1 if occupation == "0"
		replace missocc = 1 if occupation == "00"
		replace missocc = 1 if occupation == "01"
		replace missocc = 1 if occupation == "02"
		replace missocc = 1 if occupation == "0X1"
		replace missocc = 1 if occupation == "1"
		replace missocc = 1 if occupation == "10"
		replace missocc = 1 if occupation == "15"
		replace missocc = 1 if occupation == "22"
		replace missocc = 1 if occupation == "29"
		replace missocc = 1 if occupation == "30"
		replace missocc = 1 if occupation == "32"
		replace missocc = 1 if occupation == "35"
		replace missocc = 1 if occupation == "4"
		replace missocc = 1 if occupation == "40"
		replace missocc = 1 if occupation == "45"
		replace missocc = 1 if occupation == "51"
		replace missocc = 1 if occupation == "52"
		replace missocc = 1 if occupation == "53"
		replace missocc = 1 if occupation == "54"
		replace missocc = 1 if occupation == "55"
		replace missocc = 1 if occupation == "57"
		replace missocc = 1 if occupation == "6"
		replace missocc = 1 if occupation == "61"
		replace missocc = 1 if occupation == "62"
		replace missocc = 1 if occupation == "63"
		replace missocc = 1 if occupation == "70"
		replace missocc = 1 if occupation == "71"
		replace missocc = 1 if occupation == "75"
		replace missocc = 1 if occupation == "77"
		replace missocc = 1 if occupation == "79"
		replace missocc = 1 if occupation == "8 1"
		replace missocc = 1 if occupation == "80"
		replace missocc = 1 if occupation == "81" 
		replace missocc = 1 if occupation == "82"
		replace missocc = 1 if occupation == "88"
		replace missocc = 1 if occupation == "89"
		replace missocc = 1 if occupation == "9" 
		replace missocc = 1 if occupation == "90"
		replace missocc = 1 if occupation == "93" 
		replace missocc = 1 if occupation == "95"
		replace missocc = 1 if occupation == "99"
		replace missocc = 1 if occupation == "X"
		replace missocc = 1 if occupation == "X00"
		replace missocc = 1 if occupation == "X01"
		replace missocc = 1 if occupation == "X02"
		replace missocc = 1 if occupation == "X04"
		replace missocc = 1 if occupation == "X08"
		replace missocc = 1 if occupation == "X09"
		replace missocc = 1 if occupation == "X1"
		replace missocc = 1 if occupation == "X10"
		replace missocc = 1 if occupation == "X80"
		replace missocc = 1 if occupation == "X90"
		replace missocc = 1 if occupation == "X97"
		replace missocc = 1 if occupation == "X99" 
		replace missocc = 1 if occupation == "XO" 
		replace missocc = 1 if occupation == "XXX"
		replace missocc = 1 if occupation == "Y09"
		
	gen occup3 = occupation if missocc == 0
	destring occup3, replace
	gen occup2 = floor(occup3 / 10)
	gen occup1 = floor(occup3 / 100) 

	gen missind = missing(industry)
	replace missind = 1 if industry=="-" | industry=="---" | ///
		industry=="0"|industry=="00"|industry=="01X"|industry=="02"| ///
		industry=="04"|industry=="0X0"|industry=="0X6"|industry=="0X7"| ///
		industry=="0X9"|industry=="1"|industry=="10"|industry=="15"| ///
		industry=="2"|industry=="20"|industry=="22"|industry=="3"| ///
		industry=="31"|industry=="34-"|industry=="4"|industry=="6"| ///
		industry=="68"|industry=="7"|industry=="9"|industry=="99"| ///
		industry=="M01"|industry=="X 9"|industry=="X00"|industry=="X01"| ///
		industry=="X03"|industry=="X09"|industry=="X0X"|industry=="X10"| ///
		industry=="X61"|industry=="X99"|industry=="XX9"|industry=="XXX"| ///
		industry=="Y01"|industry=="Y02"|industry=="Y03"|industry=="Y04"| ///
		industry=="Y05"|industry=="Y09"
		
	gen indus3 = industry if missind == 0
	destring indus3, replace
	gen indus2 = floor(indus3 / 10)
	gen indus1 = floor(indus3 / 100)

	recode indus3 (0 1 = 1 "cereals/pulses") (4 = 2 "oilseeds") ///
		(2 3 = 3 "cotton/jute") (5 = 4 "sugarcane/beet") ///
		(15 16 = 5 "edible nuts") (17 = 6 "fruits") ///
		(10 = 7 "tea") (13 = 8 "tobacco") (12 = 9 "rubber") ///
		(6 = 10 "horticulture") (8 9 11 14 18 19 = 11 "other") ///
		if indus3<20, gen(cropno)
	
	gen occgp = .
	replace occgp = 1 if occup2==61 & cropno==1
	replace occgp = 2 if occup2==61 & cropno==2
	replace occgp = 3 if occup2==61 & cropno==3
	replace occgp = 4 if occup2==61 & cropno==4
	replace occgp = 5 if occup2==61 & cropno==5
	replace occgp = 6 if occup2==61 & cropno>=6 & cropno<=11

	replace occgp = 7 if occup2==63 & cropno==1
	replace occgp = 8 if occup2==63 & cropno==2
	replace occgp = 9 if occup2==63 & cropno==3
	replace occgp = 10 if occup2==63 & cropno==4
	replace occgp = 11 if occup2==63 & cropno==5
	replace occgp = 12 if occup2==63 & cropno>=6 & cropno<=11

	replace occgp = 13 if occup2==40 & indus2==65
	replace occgp = 14 if occup2==40 & indus2!=65
	replace occgp = 15 if occup2==43 & indus2==65
	replace occgp = 16 if occup2==43 & indus2!=65

	replace occgp = 17 if occup2==95
	replace occgp = 18 if occup2==98
	replace occgp = 19 if occup2==99
	replace occgp = 20 if occup2==15
	replace occgp = 21 if occup2==35

	replace occgp = 22 if missing(occgp) & (occup1==0|occup1==1)
	replace occgp = 23 if missing(occgp) & occup1==2
	replace occgp = 24 if missing(occgp) & occup1==3
	replace occgp = 25 if missing(occgp) & occup1==4
	replace occgp = 26 if missing(occgp) & occup1==5
	replace occgp = 27 if missing(occgp) & occup1==6

	replace occgp = 28 if missing(occgp) & (occup2==71|occup2==72| ///
											occup2==73|occup2==74)
	replace occgp = 29 if missing(occgp) & (occup2==75|occup2==76| ///
											occup2==77|occup2==78| ///
											occup2==79|occup2==80)
	replace occgp = 30 if missing(occgp) & (occup2==81|occup2==82| ///
											occup2==83)
	replace occgp = 31 if missing(occgp) & (occup2==84|occup2==85| ///
											occup2==86)
	replace occgp = 32 if missing(occgp) & (occup2==87|occup2==88| ///
											occup2==89|occup2==90| ///
											occup2==91|occup2==92| ///
											occup2==93|occup2==94)
	replace occgp = 33 if missing(occgp) & (occup2==96|occup2==97)
		
* Ceremony and meals for guests
	destring ceremony, force replace
	replace ceremony = 0 if ceremony==2
	
	forvalues i=1(1)5{
		destring cer_meal`i', force replace
		replace cer_meal`i' = 0 if missing(ceremony`i')
	}
	
	forvalues i=1(1)2{
		destring guest_meal`i', force replace
		replace guest_meal`i' = 0 if missing(guest`i')
	}
	
	egen nmealguest = rsum(cer_meal1 cer_meal2 cer_meal3 ///
			cer_meal4 cer_meal5 guest_meal1 guest_meal2)

* Geographic identifiers
	destring statreg, replace
	gen state = floor(statreg / 10)

	destring district, replace
	replace district = . if district == 0 | district == 58 | district == 80
	replace district = . if state == 6 & district == 39
	replace district = . if state == 8 & (district==7|district==8|district==21)
	replace district = . if state == 11 & district==46
	replace district = . if state == 14 & (district==7|district==8|district==14)
	replace district = . if state == 16 & district==16
	replace district = . if state == 17 & district==17
	replace district = . if state == 19 & district==19
	replace district = . if state == 20 & (district==20|district==29)
	replace district = . if state == 21 & (district==6|district==7|district==21)
	replace district = . if state == 23 & district==23
	replace district = . if state == 25 & (district==25|district==30)
	replace district = . if state == 27 & district==2
	replace district = . if state == 28 & (district==10|district==12|district==23|district==28)
	replace district = . if state == 30 & district==2
	replace district = . if state == 31 & district==12

* District codes (constructed to match Bhalla & Singh data)
	gen districtcode = .

	replace districtcode=	15	if state==	2	& district==	1
	replace districtcode=	15	if state==	2	& district==	2
	replace districtcode=	15	if state==	2	& district==	3
	replace districtcode=	5	if state==	2	& district==	4
	replace districtcode=	17	if state==	2	& district==	5
	replace districtcode=	10	if state==	2	& district==	6
	replace districtcode=	7	if state==	2	& district==	7
	replace districtcode=	7	if state==	2	& district==	8
	replace districtcode=	7	if state==	2	& district==	9
	replace districtcode=	3	if state==	2	& district==	10
	replace districtcode=	4	if state==	2	& district==	11
	replace districtcode=	2	if state==	2	& district==	12
	replace districtcode=	7	if state==	2	& district==	13
	replace districtcode=	11	if state==	2	& district==	14
	replace districtcode=	6	if state==	2	& district==	15
	replace districtcode=	6	if state==	2	& district==	16
	replace districtcode=	12	if state==	2	& district==	17
	replace districtcode=	14	if state==	2	& district==	18
	replace districtcode=	1	if state==	2	& district==	19
	replace districtcode=	8	if state==	2	& district==	20
	replace districtcode=	16	if state==	2	& district==	21
	replace districtcode=	9	if state==	2	& district==	22
	replace districtcode=	13	if state==	2	& district==	23
	replace districtcode=	3	if state==	3	& district==	1
	replace districtcode=	4	if state==	3	& district==	2
	replace districtcode=	2	if state==	3	& district==	3
	replace districtcode=	5	if state==	3	& district==	4
	replace districtcode=	5	if state==	3	& district==	5
	replace districtcode=	7	if state==	3	& district==	6
	replace districtcode=	6	if state==	3	& district==	7
	replace districtcode=	1	if state==	3	& district==	10
	replace districtcode=	9	if state==	4	& district==	1
	replace districtcode=	9	if state==	4	& district==	2
	replace districtcode=	5	if state==	4	& district==	3
	replace districtcode=	5	if state==	4	& district==	4
	replace districtcode=	5	if state==	4	& district==	5
	replace districtcode=	14	if state==	4	& district==	6
	replace districtcode=	14	if state==	4	& district==	7
	replace districtcode=	13	if state==	4	& district==	8
	replace districtcode=	13	if state==	4	& district==	9
	replace districtcode=	13	if state==	4	& district==	10
	replace districtcode=	2	if state==	4	& district==	11
	replace districtcode=	2	if state==	4	& district==	12
	replace districtcode=	7	if state==	4	& district==	13
	replace districtcode=	7	if state==	4	& district==	14
	replace districtcode=	7	if state==	4	& district==	15
	replace districtcode=	6	if state==	4	& district==	16
	replace districtcode=	3	if state==	4	& district==	17
	replace districtcode=	3	if state==	4	& district==	18
	replace districtcode=	3	if state==	4	& district==	19
	replace districtcode=	6	if state==	4	& district==	20
	replace districtcode=	10	if state==	4	& district==	21
	replace districtcode=	10	if state==	4	& district==	22
	replace districtcode=	6	if state==	4	& district==	23
	replace districtcode=	1	if state==	4	& district==	24
	replace districtcode=	12	if state==	4	& district==	25
	replace districtcode=	4	if state==	4	& district==	26
	replace districtcode=	4	if state==	4	& district==	27
	replace districtcode=	4	if state==	4	& district==	28
	replace districtcode=	8	if state==	4	& district==	29
	replace districtcode=	11	if state==	4	& district==	30
	replace districtcode=	15	if state==	4	& district==	31
	replace districtcode=	6	if state==	4	& district==	32
	replace districtcode=	6	if state==	4	& district==	33
	replace districtcode=	12	if state==	4	& district==	34
	replace districtcode=	12	if state==	4	& district==	35
	replace districtcode=	12	if state==	4	& district==	36
	replace districtcode=	11	if state==	4	& district==	37
	replace districtcode=	11	if state==	4	& district==	38
	replace districtcode=	7	if state==	5	& district==	1
	replace districtcode=	13	if state==	5	& district==	2
	replace districtcode=	16	if state==	5	& district==	3
	replace districtcode=	5	if state==	5	& district==	4
	replace districtcode=	2	if state==	5	& district==	5
	replace districtcode=	8	if state==	5	& district==	6
	replace districtcode=	10	if state==	5	& district==	7
	replace districtcode=	3	if state==	5	& district==	8
	replace districtcode=	14	if state==	5	& district==	9
	replace districtcode=	11	if state==	5	& district==	10
	replace districtcode=	11	if state==	5	& district==	11
	replace districtcode=	1	if state==	5	& district==	12
	replace districtcode=	9	if state==	5	& district==	13
	replace districtcode=	12	if state==	5	& district==	14
	replace districtcode=	17	if state==	5	& district==	15
	replace districtcode=	4	if state==	5	& district==	16
	replace districtcode=	15	if state==	5	& district==	17
	replace districtcode=	18	if state==	5	& district==	18
	replace districtcode=	6	if state==	5	& district==	19
	replace districtcode=	1	if state==	6	& district==	1
	replace districtcode=	5	if state==	6	& district==	2
	replace districtcode=	5	if state==	6	& district==	3
	replace districtcode=	4	if state==	6	& district==	4
	replace districtcode=	7	if state==	6	& district==	5
	replace districtcode=	7	if state==	6	& district==	6
	replace districtcode=	2	if state==	6	& district==	7
	replace districtcode=	2	if state==	6	& district==	8
	replace districtcode=	6	if state==	6	& district==	9
	replace districtcode=	3	if state==	6	& district==	10
	replace districtcode=	3	if state==	6	& district==	11
	replace districtcode=	3	if state==	6	& district==	12
	replace districtcode=	2	if state==	8	& district==	1
	replace districtcode=	2	if state==	8	& district==	2
	replace districtcode=	2	if state==	8	& district==	3
	replace districtcode=	2	if state==	8	& district==	4
	replace districtcode=	2	if state==	8	& district==	5
	replace districtcode=	2	if state==	8	& district==	6
	replace districtcode=	1	if state==	8	& district==	9
	replace districtcode=	1	if state==	8	& district==	10
	replace districtcode=	1	if state==	8	& district==	11
	replace districtcode=	1	if state==	8	& district==	12
	replace districtcode=	1	if state==	8	& district==	13
	replace districtcode=	1	if state==	8	& district==	14
	replace districtcode=	1	if state==	9	& district==	1
	replace districtcode=	2	if state==	9	& district==	2
	replace districtcode=	3	if state==	9	& district==	3
	replace districtcode=	4	if state==	9	& district==	4
	replace districtcode=	5	if state==	9	& district==	5
	replace districtcode=	6	if state==	9	& district==	6
	replace districtcode=	7	if state==	9	& district==	7
	replace districtcode=	8	if state==	9	& district==	8
	replace districtcode=	9	if state==	9	& district==	9
	replace districtcode=	10	if state==	9	& district==	10
	replace districtcode=	11	if state==	9	& district==	11
	replace districtcode=	12	if state==	9	& district==	12
	replace districtcode=	13	if state==	9	& district==	13
	replace districtcode=	14	if state==	9	& district==	14
	replace districtcode=	15	if state==	9	& district==	15
	replace districtcode=	16	if state==	9	& district==	16
	replace districtcode=	17	if state==	9	& district==	17
	replace districtcode=	18	if state==	9	& district==	18
	replace districtcode=	19	if state==	9	& district==	19
	replace districtcode=	2	if state==	10	& district==	1
	replace districtcode=	4	if state==	10	& district==	2
	replace districtcode=	4	if state==	10	& district==	3
	replace districtcode=	4	if state==	10	& district==	4
	replace districtcode=	4	if state==	10	& district==	5
	replace districtcode=	6	if state==	10	& district==	6
	replace districtcode=	3	if state==	10	& district==	7
	replace districtcode=	3	if state==	10	& district==	8
	replace districtcode=	3	if state==	10	& district==	9
	replace districtcode=	1	if state==	10	& district==	10
	replace districtcode=	5	if state==	10	& district==	11
	replace districtcode=	7	if state==	10	& district==	12
	replace districtcode=	2	if state==	10	& district==	13
	replace districtcode=	5	if state==	10	& district==	14
	replace districtcode=	22	if state==	11	& district==	1
	replace districtcode=	4	if state==	11	& district==	2
	replace districtcode=	15	if state==	11	& district==	3
	replace districtcode=	9	if state==	11	& district==	4
	replace districtcode=	37	if state==	11	& district==	5
	replace districtcode=	14	if state==	11	& district==	6
	replace districtcode=	40	if state==	11	& district==	7
	replace districtcode=	6	if state==	11	& district==	8
	replace districtcode=	24	if state==	11	& district==	9
	replace districtcode=	31	if state==	11	& district==	10
	replace districtcode=	8	if state==	11	& district==	11
	replace districtcode=	32	if state==	11	& district==	12
	replace districtcode=	30	if state==	11	& district==	13
	replace districtcode=	35	if state==	11	& district==	14
	replace districtcode=	38	if state==	11	& district==	15
	replace districtcode=	21	if state==	11	& district==	16
	replace districtcode=	29	if state==	11	& district==	17
	replace districtcode=	41	if state==	11	& district==	18
	replace districtcode=	36	if state==	11	& district==	19
	replace districtcode=	10	if state==	11	& district==	20
	replace districtcode=	19	if state==	11	& district==	21
	replace districtcode=	11	if state==	11	& district==	22
	replace districtcode=	17	if state==	11	& district==	23
	replace districtcode=	43	if state==	11	& district==	24
	replace districtcode=	13	if state==	11	& district==	25
	replace districtcode=	28	if state==	11	& district==	26
	replace districtcode=	42	if state==	11	& district==	27
	replace districtcode=	33	if state==	11	& district==	28
	replace districtcode=	33	if state==	11	& district==	29
	replace districtcode=	27	if state==	11	& district==	30
	replace districtcode=	3	if state==	11	& district==	31
	replace districtcode=	16	if state==	11	& district==	32
	replace districtcode=	18	if state==	11	& district==	33
	replace districtcode=	23	if state==	11	& district==	34
	replace districtcode=	20	if state==	11	& district==	35
	replace districtcode=	7	if state==	11	& district==	36
	replace districtcode=	34	if state==	11	& district==	37
	replace districtcode=	1	if state==	11	& district==	38
	replace districtcode=	39	if state==	11	& district==	39
	replace districtcode=	5	if state==	11	& district==	40
	replace districtcode=	25	if state==	11	& district==	41
	replace districtcode=	12	if state==	11	& district==	42
	replace districtcode=	12	if state==	11	& district==	43
	replace districtcode=	26	if state==	11	& district==	44
	replace districtcode=	2	if state==	11	& district==	45
	replace districtcode=	23	if state==	12	& district==	2
	replace districtcode=	18	if state==	12	& district==	3
	replace districtcode=	19	if state==	12	& district==	4
	replace districtcode=	14	if state==	12	& district==	5
	replace districtcode=	9	if state==	12	& district==	6
	replace districtcode=	10	if state==	12	& district==	7
	replace districtcode=	1	if state==	12	& district==	8
	replace districtcode=	17	if state==	12	& district==	9
	replace districtcode=	21	if state==	12	& district==	10
	replace districtcode=	20	if state==	12	& district==	11
	replace districtcode=	22	if state==	12	& district==	12
	replace districtcode=	11	if state==	12	& district==	13
	replace districtcode=	4	if state==	12	& district==	14
	replace districtcode=	16	if state==	12	& district==	15
	replace districtcode=	6	if state==	12	& district==	16
	replace districtcode=	13	if state==	12	& district==	17
	replace districtcode=	15	if state==	12	& district==	18
	replace districtcode=	7	if state==	12	& district==	19
	replace districtcode=	2	if state==	12	& district==	20
	replace districtcode=	3	if state==	12	& district==	21
	replace districtcode=	25	if state==	12	& district==	22
	replace districtcode=	24	if state==	12	& district==	23
	replace districtcode=	12	if state==	12	& district==	24
	replace districtcode=	5	if state==	12	& district==	25
	replace districtcode=	8	if state==	12	& district==	26
	replace districtcode=	4	if state==	12	& district==	27
	replace districtcode=	19	if state==	12	& district==	28
	replace districtcode=	15	if state==	12	& district==	29
	replace districtcode=	10	if state==	16	& district==	1
	replace districtcode=	11	if state==	16	& district==	2
	replace districtcode=	6	if state==	16	& district==	3
	replace districtcode=	8	if state==	16	& district==	4
	replace districtcode=	1	if state==	16	& district==	5
	replace districtcode=	3	if state==	16	& district==	6
	replace districtcode=	4	if state==	16	& district==	7
	replace districtcode=	7	if state==	16	& district==	8
	replace districtcode=	2	if state==	16	& district==	9
	replace districtcode=	6	if state==	16	& district==	10
	replace districtcode=	6	if state==	16	& district==	11
	replace districtcode=	5	if state==	16	& district==	12
	replace districtcode=	3	if state==	16	& district==	13
	replace districtcode=	12	if state==	18	& district==	1
	replace districtcode=	7	if state==	18	& district==	2
	replace districtcode=	10	if state==	18	& district==	3
	replace districtcode=	17	if state==	18	& district==	4
	replace districtcode=	2	if state==	18	& district==	5
	replace districtcode=	5	if state==	18	& district==	6
	replace districtcode=	22	if state==	18	& district==	7
	replace districtcode=	13	if state==	18	& district==	8
	replace districtcode=	23	if state==	18	& district==	9
	replace districtcode=	1	if state==	18	& district==	10
	replace districtcode=	25	if state==	18	& district==	11
	replace districtcode=	14	if state==	18	& district==	12
	replace districtcode=	18	if state==	18	& district==	13
	replace districtcode=	20	if state==	18	& district==	14
	replace districtcode=	21	if state==	18	& district==	15
	replace districtcode=	4	if state==	18	& district==	16
	replace districtcode=	15	if state==	18	& district==	17
	replace districtcode=	24	if state==	18	& district==	18
	replace districtcode=	6	if state==	18	& district==	19
	replace districtcode=	26	if state==	18	& district==	20
	replace districtcode=	9	if state==	18	& district==	21
	replace districtcode=	11	if state==	18	& district==	22
	replace districtcode=	3	if state==	18	& district==	23
	replace districtcode=	8	if state==	18	& district==	24
	replace districtcode=	19	if state==	18	& district==	25
	replace districtcode=	16	if state==	18	& district==	26
	replace districtcode=	5	if state==	18	& district==	27
	replace districtcode=	1	if state==	20	& district==	2
	replace districtcode=	5	if state==	20	& district==	3
	replace districtcode=	8	if state==	20	& district==	4
	replace districtcode=	7	if state==	20	& district==	5
	replace districtcode=	7	if state==	20	& district==	6
	replace districtcode=	2	if state==	20	& district==	7
	replace districtcode=	2	if state==	20	& district==	8
	replace districtcode=	4	if state==	20	& district==	10
	replace districtcode=	10	if state==	20	& district==	11
	replace districtcode=	9	if state==	20	& district==	12
	replace districtcode=	11	if state==	20	& district==	13
	replace districtcode=	6	if state==	20	& district==	14
	replace districtcode=	11	if state==	20	& district==	15
	replace districtcode=	3	if state==	20	& district==	16
	replace districtcode=	6	if state==	20	& district==	17
	replace districtcode=	6	if state==	20	& district==	18
	replace districtcode=	4	if state==	20	& district==	19
	replace districtcode=	4	if state==	22	& district==	1
	replace districtcode=	4	if state==	22	& district==	2
	replace districtcode=	4	if state==	22	& district==	3
	replace districtcode=	15	if state==	22	& district==	4
	replace districtcode=	4	if state==	22	& district==	5
	replace districtcode=	4	if state==	22	& district==	6
	replace districtcode=	4	if state==	22	& district==	7
	replace districtcode=	39	if state==	22	& district==	8
	replace districtcode=	44	if state==	22	& district==	9
	replace districtcode=	38	if state==	22	& district==	10
	replace districtcode=	13	if state==	22	& district==	11
	replace districtcode=	35	if state==	22	& district==	12
	replace districtcode=	35	if state==	22	& district==	13
	replace districtcode=	14	if state==	22	& district==	14
	replace districtcode=	37	if state==	22	& district==	15
	replace districtcode=	43	if state==	22	& district==	16
	replace districtcode=	6	if state==	22	& district==	17
	replace districtcode=	11	if state==	22	& district==	18
	replace districtcode=	40	if state==	22	& district==	19
	replace districtcode=	45	if state==	22	& district==	20
	replace districtcode=	2	if state==	22	& district==	21
	replace districtcode=	34	if state==	22	& district==	22
	replace districtcode=	1	if state==	22	& district==	23
	replace districtcode=	17	if state==	22	& district==	24
	replace districtcode=	33	if state==	22	& district==	25
	replace districtcode=	20	if state==	22	& district==	26
	replace districtcode=	18	if state==	22	& district==	27
	replace districtcode=	30	if state==	22	& district==	28
	replace districtcode=	21	if state==	22	& district==	29
	replace districtcode=	3	if state==	22	& district==	30
	replace districtcode=	27	if state==	22	& district==	31
	replace districtcode=	29	if state==	22	& district==	32
	replace districtcode=	29	if state==	22	& district==	33
	replace districtcode=	25	if state==	22	& district==	34
	replace districtcode=	9	if state==	22	& district==	35
	replace districtcode=	31	if state==	22	& district==	36
	replace districtcode=	46	if state==	22	& district==	37
	replace districtcode=	26	if state==	22	& district==	38
	replace districtcode=	48	if state==	22	& district==	39
	replace districtcode=	32	if state==	22	& district==	40
	replace districtcode=	42	if state==	22	& district==	41
	replace districtcode=	7	if state==	22	& district==	42
	replace districtcode=	23	if state==	22	& district==	43
	replace districtcode=	10	if state==	22	& district==	44
	replace districtcode=	19	if state==	22	& district==	45
	replace districtcode=	47	if state==	22	& district==	46
	replace districtcode=	41	if state==	22	& district==	47
	replace districtcode=	12	if state==	22	& district==	48
	replace districtcode=	24	if state==	22	& district==	49
	replace districtcode=	16	if state==	22	& district==	50
	replace districtcode=	5	if state==	22	& district==	51
	replace districtcode=	28	if state==	22	& district==	52
	replace districtcode=	8	if state==	22	& district==	53
	replace districtcode=	22	if state==	22	& district==	54
	replace districtcode=	49	if state==	22	& district==	55
	replace districtcode=	36	if state==	22	& district==	56
	replace districtcode=	5	if state==	23	& district==	1
	replace districtcode=	9	if state==	23	& district==	2
	replace districtcode=	6	if state==	23	& district==	3
	replace districtcode=	15	if state==	23	& district==	4
	replace districtcode=	10	if state==	23	& district==	5
	replace districtcode=	12	if state==	23	& district==	6
	replace districtcode=	13	if state==	23	& district==	7
	replace districtcode=	1	if state==	23	& district==	8
	replace districtcode=	8	if state==	23	& district==	10
	replace districtcode=	7	if state==	23	& district==	11
	replace districtcode=	11	if state==	23	& district==	12
	replace districtcode=	2	if state==	23	& district==	13
	replace districtcode=	14	if state==	23	& district==	14
	replace districtcode=	4	if state==	23	& district==	15
	replace districtcode=	3	if state==	23	& district==	16
	replace districtcode=	1	if state==	23	& district==	17
	replace districtcode=	4	if state==	17	& district==	1
	replace districtcode=	1	if state==	17	& district==	2
	replace districtcode=	3	if state==	17	& district==	3
	replace districtcode=	8	if state==	17	& district==	4
	replace districtcode=	6	if state==	17	& district==	5
	replace districtcode=	7	if state==	17	& district==	6
	replace districtcode=	5	if state==	17	& district==	7
	replace districtcode=	10	if state==	17	& district==	8
	replace districtcode=	9	if state==	17	& district==	9
	replace districtcode=	11	if state==	17	& district==	10
	replace districtcode=	2	if state==	17	& district==	11
	replace districtcode=	2	if state==	17	& district==	12

* Label variables
	la var hhid "unique household identifier"
	la var districtcode "district code, bhalla & singh"
	la var urban "urban"
	la var schtribe "scheduled tribe"
	la var schcaste "scheduled caste"
	la var muslim "religion: muslim"
	la var othrel "religion excl. hindu & muslim"
	la var nmealguest "no. meals for guests"
	la var landgp "land possessed, group"

	la var missocc "missing or flagged occupation code"
	la var missind "missing or flagged industry code"
	la var occup3 "occupation, nco-68 3-digit code"
	la var occup2 "occupation, nco-68 2-digit code"
	la var occup1 "occupation, nco-68 1-digit code"
	la var indus3 "industry, nic-87 3-digit code"
	la var indus2 "industry, nic-87 2-digit code"
	la var indus1 "industry, nic-87 1-digit code"
	la var cropno "crop code(based on industry)"
	la var occgp "occupation groups, constructed"
		
qui compress
save "Intermediate/nss43_1.0_dta/nss43_01_hh.dta", replace
