# Supplementary material for: Health and Hunger: Disease, Energy Needs, and the Indian Calorie Consumption Puzzle*
Source: Econ J (London). 2017 Apr 27;127(606):2378–409. doi: 10.1111/ecoj.12417 (PMC7797625; doi:10.1111/ecoj.12417)
Supplement: Supplementary file 1 [file TEJ-127-606-2378-s001.zip › data for replication/NSS results/02_Clean/01_nss61_1.0_clean_hh.do]

/*-----------------------------------------------------------------------------*
	NSS 61st Round (2004-2005) Schedule 1.0
	
	Calorie consumption based on quantities and expenditures 
	>> HOUSEHOLD DATASET <<
*-----------------------------------------------------------------------------*/
set more off
use "Intermediate/nss61_1.0_dta/nss61_01_level01.dta", clear

merge 1:1 fsu_no subblock stratum2 hhno using "Intermediate/nss61_1.0_dta/nss61_01_level02.dta"
	drop _merge	
merge 1:1 fsu_no subblock stratum2 hhno using "Intermediate/nss61_1.0_dta/nss61_01_level03.dta"
	drop _merge	
	
*Unique household identification and survey weights
	gen hhid = fsu_no+","+subblock+","+stratum2+","+hhno

	destring mlt, replace
	destring hhsize, replace
	gen hhwt = mlt/100 if nss==nsc
	replace hhwt = mlt/200 if nss!=nsc
	gen perwt = hhwt*hhsize

	rename statreg statreg61
	rename district district61
	destring statreg61, replace
	destring district61, replace
	gen state61 = floor(statreg61/10)

*District codes (43rd round)
	gen district = .
	
	replace district =	1	if state61==	28	& district61==	11
	replace district =	6	if state61==	28	& district61==	16
	replace district =	7	if state61==	28	& district61==	17
	replace district =	2	if state61==	28	& district61==	12
	replace district =	3	if state61==	28	& district61==	13
	replace district =	4	if state61==	28	& district61==	14
	replace district =	5	if state61==	28	& district61==	15
	replace district =	8	if state61==	28	& district61==	18
	replace district =	9	if state61==	28	& district61==	19
	replace district =	14	if state61==	28	& district61==	7
	replace district =	15	if state61==	28	& district61==	6
	replace district =	16	if state61==	28	& district61==	5
	replace district =	17	if state61==	28	& district61==	4
	replace district =	18	if state61==	28	& district61==	2
	replace district =	19	if state61==	28	& district61==	1
	replace district =	20	if state61==	28	& district61==	3
	replace district =	21	if state61==	28	& district61==	9
	replace district =	22	if state61==	28	& district61==	10
	replace district =	23	if state61==	28	& district61==	8
	replace district =	12	if state61==	28	& district61==	22
	replace district =	13	if state61==	28	& district61==	21
	replace district =	10	if state61==	28	& district61==	23
	replace district =	11	if state61==	28	& district61==	20
	
	replace district =	4	if state61==	18	& district61==	12
	replace district =	4	if state61==	18	& district61==	13
	replace district =	5	if state61==	18	& district61==	15
	replace district =	5	if state61==	18	& district61==	14
	replace district =	6	if state61==	18	& district61==	16
	replace district =	6	if state61==	18	& district61==	17
	replace district =	6	if state61==	18	& district61==	18
	replace district =	10	if state61==	18	& district61==	21
	replace district =	10	if state61==	18	& district61==	22
	replace district =	10	if state61==	18	& district61==	23
	replace district =	1	if state61==	18	& district61==	3
	replace district =	1	if state61==	18	& district61==	1
	replace district =	1	if state61==	18	& district61==	2
	replace district =	1	if state61==	18	& district61==	4
	replace district =	2	if state61==	18	& district61==	6
	replace district =	2	if state61==	18	& district61==	5
	replace district =	2	if state61==	18	& district61==	7
	replace district =	3	if state61==	18	& district61==	8
	replace district =	3	if state61==	18	& district61==	11
	replace district =	7	if state61==	18	& district61==	10
	replace district =	7	if state61==	18	& district61==	9
	replace district =	8	if state61==	18	& district61==	19
	replace district =	9	if state61==	18	& district61==	20
	
	replace district =	25	if state61==	20	& district61==	11
	replace district =	26	if state61==	20	& district61==	12
	replace district =	27	if state61==	20	& district61==	6
	replace district =	27	if state61==	20	& district61==	13
	replace district =	28	if state61==	20	& district61==	4
	replace district =	28	if state61==	20	& district61==	3
	replace district =	28	if state61==	20	& district61==	5
	replace district =	29	if state61==	20	& district61==	2
	replace district =	29	if state61==	20	& district61==	1
	replace district =	30	if state61==	20	& district61==	14
	replace district =	31	if state61==	20	& district61==	17
	replace district =	31	if state61==	20	& district61==	18
	replace district =	34	if state61==	20	& district61==	7
	replace district =	35	if state61==	20	& district61==	8
	replace district =	36	if state61==	20	& district61==	9
	replace district =	36	if state61==	20	& district61==	10
	replace district =	37	if state61==	20	& district61==	16
	replace district =	38	if state61==	20	& district61==	15
	
	replace district =	8	if state61==	10	& district61==	17
	replace district =	9	if state61==	10	& district61==	16
	replace district =	10	if state61==	10	& district61==	15
	replace district =	11	if state61==	10	& district61==	1
	replace district =	12	if state61==	10	& district61==	2
	replace district =	13	if state61==	10	& district61==	4
	replace district =	13	if state61==	10	& district61==	3
	replace district =	14	if state61==	10	& district61==	14
	replace district =	15	if state61==	10	& district61==	18
	replace district =	17	if state61==	10	& district61==	19
	replace district =	18	if state61==	10	& district61==	13
	replace district =	19	if state61==	10	& district61==	5
	replace district =	20	if state61==	10	& district61==	12
	replace district =	20	if state61==	10	& district61==	6
	replace district =	21	if state61==	10	& district61==	9
	replace district =	21	if state61==	10	& district61==	7
	replace district =	21	if state61==	10	& district61==	8
	replace district =	22	if state61==	10	& district61==	10
	replace district =	32	if state61==	10	& district61==	11
	replace district =	1	if state61==	10	& district61==	28
	replace district =	2	if state61==	10	& district61==	27
	replace district =	3	if state61==	10	& district61==	36
	replace district =	4	if state61==	10	& district61==	35
	replace district =	4	if state61==	10	& district61==	33
	replace district =	5	if state61==	10	& district61==	34
	replace district =	6	if state61==	10	& district61==	32
	replace district =	6	if state61==	10	& district61==	31
	replace district =	7	if state61==	10	& district61==	29
	replace district =	7	if state61==	10	& district61==	30
	replace district =	16	if state61==	10	& district61==	20
	replace district =	23	if state61==	10	& district61==	24
	replace district =	23	if state61==	10	& district61==	25
	replace district =	23	if state61==	10	& district61==	26
	replace district =	23	if state61==	10	& district61==	37
	replace district =	24	if state61==	10	& district61==	22
	replace district =	24	if state61==	10	& district61==	23
	replace district =	33	if state61==	10	& district61==	21
	
	replace district =	9	if state61==	24	& district61==	5
	replace district =	14	if state61==	24	& district61==	17
	replace district =	14	if state61==	24	& district61==	18
	replace district =	15	if state61==	24	& district61==	19
	replace district =	16	if state61==	24	& district61==	21
	replace district =	16	if state61==	24	& district61==	20
	replace district =	17	if state61==	24	& district61==	22
	replace district =	18	if state61==	24	& district61==	25
	replace district =	18	if state61==	24	& district61==	24
	replace district =	19	if state61==	24	& district61==	23
	replace district =	10	if state61==	24	& district61==	4
	replace district =	10	if state61==	24	& district61==	3
	replace district =	11	if state61==	24	& district61==	6
	replace district =	12	if state61==	24	& district61==	7
	replace district =	13	if state61==	24	& district61==	16
	replace district =	13	if state61==	24	& district61==	15
	replace district =	3	if state61==	24	& district61==	8
	replace district =	7	if state61==	24	& district61==	1
	replace district =	8	if state61==	24	& district61==	2
	replace district =	1	if state61==	24	& district61==	10
	replace district =	2	if state61==	24	& district61==	9
	replace district =	4	if state61==	24	& district61==	14
	replace district =	5	if state61==	24	& district61==	13
	replace district =	6	if state61==	24	& district61==	12
	replace district =	6	if state61==	24	& district61==	11
	
	replace district =	1	if state61==	6	& district61==	2
	replace district =	1	if state61==	6	& district61==	1
	replace district =	1	if state61==	6	& district61==	3
	replace district =	2	if state61==	6	& district61==	4
	replace district =	2	if state61==	6	& district61==	5
	replace district =	3	if state61==	6	& district61==	6
	replace district =	3	if state61==	6	& district61==	7
	replace district =	5	if state61==	6	& district61==	8
	replace district =	6	if state61==	6	& district61==	14
	replace district =	6	if state61==	6	& district61==	15
	replace district =	7	if state61==	6	& district61==	19
	replace district =	8	if state61==	6	& district61==	18
	replace district =	4	if state61==	6	& district61==	9
	replace district =	9	if state61==	6	& district61==	16
	replace district =	9	if state61==	6	& district61==	17
	replace district =	10	if state61==	6	& district61==	13
	replace district =	11	if state61==	6	& district61==	12
	replace district =	11	if state61==	6	& district61==	10
	replace district =	12	if state61==	6	& district61==	11
	
	replace district =	1	if state61==	2	& district61==	1
	replace district =	2	if state61==	2	& district61==	2
	replace district =	3	if state61==	2	& district61==	6
	replace district =	4	if state61==	2	& district61==	7
	replace district =	5	if state61==	2	& district61==	8
	replace district =	6	if state61==	2	& district61==	5
	replace district =	7	if state61==	2	& district61==	4
	replace district =	8	if state61==	2	& district61==	3
	replace district =	9	if state61==	2	& district61==	11
	replace district =	10	if state61==	2	& district61==	9
	replace district =	11	if state61==	2	& district61==	10
	replace district =	12	if state61==	2	& district61==	12
	
	replace district =	11	if state61==	1	& district61==	14
	replace district =	12	if state61==	1	& district61==	13
	replace district =	9	if state61==	1	& district61==	9
	replace district =	10	if state61==	1	& district61==	10
	replace district =	13	if state61==	1	& district61==	12
	replace district =	14	if state61==	1	& district61==	11
	replace district =	1	if state61==	1	& district61==	6
	replace district =	2	if state61==	1	& district61==	5
	replace district =	3	if state61==	1	& district61==	3
	replace district =	4	if state61==	1	& district61==	4
	replace district =	5	if state61==	1	& district61==	2
	replace district =	6	if state61==	1	& district61==	1
	replace district =	7	if state61==	1	& district61==	8
	replace district =	8	if state61==	1	& district61==	7
	
	replace district =	8	if state61==	29	& district61==	24
	replace district =	8	if state61==	29	& district61==	16
	replace district =	19	if state61==	29	& district61==	10
	replace district =	6	if state61==	29	& district61==	17
	replace district =	11	if state61==	29	& district61==	23
	replace district =	12	if state61==	29	& district61==	25
	replace district =	17	if state61==	29	& district61==	15
	replace district =	1	if state61==	29	& district61==	20
	replace district =	1	if state61==	29	& district61==	21
	replace district =	13	if state61==	29	& district61==	19
	replace district =	14	if state61==	29	& district61==	22
	replace district =	15	if state61==	29	& district61==	26
	replace district =	15	if state61==	29	& district61==	27
	replace district =	18	if state61==	29	& district61==	18
	replace district =	2	if state61==	29	& district61==	1
	replace district =	3	if state61==	29	& district61==	12
	replace district =	4	if state61==	29	& district61==	5
	replace district =	5	if state61==	29	& district61==	3
	replace district =	5	if state61==	29	& district61==	2
	replace district =	7	if state61==	29	& district61==	13
	replace district =	7	if state61==	29	& district61==	14
	replace district =	9	if state61==	29	& district61==	9
	replace district =	9	if state61==	29	& district61==	8
	replace district =	9	if state61==	29	& district61==	11
	replace district =	10	if state61==	29	& district61==	4
	replace district =	16	if state61==	29	& district61==	6
	replace district =	16	if state61==	29	& district61==	7
	
	replace district =	1	if state61==	32	& district61==	2
	replace district =	3	if state61==	32	& district61==	4
	replace district =	4	if state61==	32	& district61==	5
	replace district =	5	if state61==	32	& district61==	6
	replace district =	2	if state61==	32	& district61==	3
	replace district =	13	if state61==	32	& district61==	1
	replace district =	6	if state61==	32	& district61==	7
	replace district =	7	if state61==	32	& district61==	8
	replace district =	8	if state61==	32	& district61==	9
	replace district =	9	if state61==	32	& district61==	10
	replace district =	10	if state61==	32	& district61==	11
	replace district =	11	if state61==	32	& district61==	13
	replace district =	12	if state61==	32	& district61==	14
	replace district =	14	if state61==	32	& district61==	12
	
	replace district =	39	if state61==	22	& district61==	2
	replace district =	39	if state61==	22	& district61==	1
	replace district =	40	if state61==	22	& district61==	7
	replace district =	40	if state61==	22	& district61==	5
	replace district =	40	if state61==	22	& district61==	6
	replace district =	41	if state61==	22	& district61==	4
	replace district =	41	if state61==	22	& district61==	3
	replace district =	42	if state61==	22	& district61==	9
	replace district =	42	if state61==	22	& district61==	8
	replace district =	43	if state61==	22	& district61==	10
	replace district =	44	if state61==	22	& district61==	11
	replace district =	44	if state61==	22	& district61==	12
	replace district =	44	if state61==	22	& district61==	13
	replace district =	45	if state61==	22	& district61==	15
	replace district =	45	if state61==	22	& district61==	14
	replace district =	45	if state61==	22	& district61==	16
	
	replace district =	7	if state61==	23	& district61==	8
	replace district =	8	if state61==	23	& district61==	9
	replace district =	9	if state61==	23	& district61==	10
	replace district =	12	if state61==	23	& district61==	13
	replace district =	13	if state61==	23	& district61==	14
	replace district =	14	if state61==	23	& district61==	16
	replace district =	14	if state61==	23	& district61==	15
	replace district =	15	if state61==	23	& district61==	17
	replace district =	10	if state61==	23	& district61==	11
	replace district =	11	if state61==	23	& district61==	12
	replace district =	27	if state61==	23	& district61==	31
	replace district =	28	if state61==	23	& district61==	32
	replace district =	29	if state61==	23	& district61==	33
	replace district =	30	if state61==	23	& district61==	34
	replace district =	16	if state61==	23	& district61==	19
	replace district =	16	if state61==	23	& district61==	18
	replace district =	17	if state61==	23	& district61==	20
	replace district =	18	if state61==	23	& district61==	21
	replace district =	19	if state61==	23	& district61==	22
	replace district =	20	if state61==	23	& district61==	23
	replace district =	21	if state61==	23	& district61==	24
	replace district =	22	if state61==	23	& district61==	25
	replace district =	23	if state61==	23	& district61==	26
	replace district =	26	if state61==	23	& district61==	30
	replace district =	33	if state61==	23	& district61==	39
	replace district =	33	if state61==	23	& district61==	38
	replace district =	34	if state61==	23	& district61==	40
	replace district =	35	if state61==	23	& district61==	42
	replace district =	35	if state61==	23	& district61==	41
	replace district =	36	if state61==	23	& district61==	43
	replace district =	37	if state61==	23	& district61==	44
	replace district =	38	if state61==	23	& district61==	45
	replace district =	24	if state61==	23	& district61==	27
	replace district =	24	if state61==	23	& district61==	28
	replace district =	25	if state61==	23	& district61==	29
	replace district =	31	if state61==	23	& district61==	35
	replace district =	32	if state61==	23	& district61==	37
	replace district =	32	if state61==	23	& district61==	36
	replace district =	1	if state61==	23	& district61==	2
	replace district =	1	if state61==	23	& district61==	1
	replace district =	2	if state61==	23	& district61==	3
	replace district =	3	if state61==	23	& district61==	4
	replace district =	4	if state61==	23	& district61==	5
	replace district =	5	if state61==	23	& district61==	6
	replace district =	6	if state61==	23	& district61==	7
	
	replace district =	1	if state61==	27	& district61==	22
	replace district =	1	if state61==	27	& district61==	23
	replace district =	2	if state61==	27	& district61==	21
	replace district =	3	if state61==	27	& district61==	24
	replace district =	4	if state61==	27	& district61==	32
	replace district =	28	if state61==	27	& district61==	33
	replace district =	8	if state61==	27	& district61==	26
	replace district =	9	if state61==	27	& district61==	25
	replace district =	10	if state61==	27	& district61==	31
	replace district =	11	if state61==	27	& district61==	35
	replace district =	12	if state61==	27	& district61==	30
	replace district =	13	if state61==	27	& district61==	34
	replace district =	5	if state61==	27	& district61==	20
	replace district =	6	if state61==	27	& district61==	2
	replace district =	6	if state61==	27	& district61==	1
	replace district =	7	if state61==	27	& district61==	3
	replace district =	14	if state61==	27	& district61==	19
	replace district =	15	if state61==	27	& district61==	17
	replace district =	15	if state61==	27	& district61==	16
	replace district =	16	if state61==	27	& district61==	27
	replace district =	29	if state61==	27	& district61==	28
	replace district =	17	if state61==	27	& district61==	15
	replace district =	18	if state61==	27	& district61==	29
	replace district =	27	if state61==	27	& district61==	18
	replace district =	19	if state61==	27	& district61==	4
	replace district =	20	if state61==	27	& district61==	5
	replace district =	20	if state61==	27	& district61==	6
	replace district =	21	if state61==	27	& district61==	7
	replace district =	22	if state61==	27	& district61==	14
	replace district =	23	if state61==	27	& district61==	8
	replace district =	24	if state61==	27	& district61==	9
	replace district =	25	if state61==	27	& district61==	10
	replace district =	25	if state61==	27	& district61==	11
	replace district =	26	if state61==	27	& district61==	13
	replace district =	26	if state61==	27	& district61==	12
	
	replace district =	5	if state61==	14	& district61==	6
	replace district =	5	if state61==	14	& district61==	7
	replace district =	6	if state61==	14	& district61==	4
	replace district =	7	if state61==	14	& district61==	5
	replace district =	1	if state61==	14	& district61==	1
	replace district =	2	if state61==	14	& district61==	2
	replace district =	3	if state61==	14	& district61==	3
	replace district =	4	if state61==	14	& district61==	9
	replace district =	8	if state61==	14	& district61==	8
	
	replace district =	1	if state61==	17	& district61==	7
	replace district =	2	if state61==	17	& district61==	6
	replace district =	2	if state61==	17	& district61==	5
	replace district =	3	if state61==	17	& district61==	4
	replace district =	4	if state61==	17	& district61==	2
	replace district =	5	if state61==	17	& district61==	1
	replace district =	5	if state61==	17	& district61==	3
	
	replace district =	1	if state61==	13	& district61==	7
	replace district =	1	if state61==	13	& district61==	6
	replace district =	2	if state61==	13	& district61==	8
	replace district =	3	if state61==	13	& district61==	5
	replace district =	4	if state61==	13	& district61==	4
	replace district =	5	if state61==	13	& district61==	3
	replace district =	6	if state61==	13	& district61==	2
	replace district =	7	if state61==	13	& district61==	1
	
	replace district =	5	if state61==	21	& district61==	8
	replace district =	5	if state61==	21	& district61==	9
	replace district =	6	if state61==	21	& district61==	12
	replace district =	6	if state61==	21	& district61==	10
	replace district =	6	if state61==	21	& district61==	11
	replace district =	6	if state61==	21	& district61==	13
	replace district =	12	if state61==	21	& district61==	19
	replace district =	12	if state61==	21	& district61==	20
	replace district =	13	if state61==	21	& district61==	18
	replace district =	13	if state61==	21	& district61==	16
	replace district =	13	if state61==	21	& district61==	17
	replace district =	8	if state61==	21	& district61==	22
	replace district =	8	if state61==	21	& district61==	21
	replace district =	10	if state61==	21	& district61==	26
	replace district =	10	if state61==	21	& district61==	25
	replace district =	11	if state61==	21	& district61==	29
	replace district =	11	if state61==	21	& district61==	27
	replace district =	11	if state61==	21	& district61==	28
	replace district =	11	if state61==	21	& district61==	30
	replace district =	1	if state61==	21	& district61==	3
	replace district =	1	if state61==	21	& district61==	1
	replace district =	1	if state61==	21	& district61==	2
	replace district =	1	if state61==	21	& district61==	4
	replace district =	2	if state61==	21	& district61==	5
	replace district =	3	if state61==	21	& district61==	6
	replace district =	4	if state61==	21	& district61==	7
	replace district =	7	if state61==	21	& district61==	14
	replace district =	7	if state61==	21	& district61==	15
	replace district =	9	if state61==	21	& district61==	24
	replace district =	9	if state61==	21	& district61==	23
	
	replace district =	1	if state61==	3	& district61==	1
	replace district =	2	if state61==	3	& district61==	2
	replace district =	4	if state61==	3	& district61==	9
	replace district =	5	if state61==	3	& district61==	4
	replace district =	6	if state61==	3	& district61==	3
	replace district =	7	if state61==	3	& district61==	5
	replace district =	7	if state61==	3	& district61==	6
	replace district =	8	if state61==	3	& district61==	7
	replace district =	3	if state61==	3	& district61==	11
	replace district =	9	if state61==	3	& district61==	17
	replace district =	9	if state61==	3	& district61==	8
	replace district =	10	if state61==	3	& district61==	16
	replace district =	11	if state61==	3	& district61==	14
	replace district =	11	if state61==	3	& district61==	15
	replace district =	12	if state61==	3	& district61==	13
	replace district =	12	if state61==	3	& district61==	10
	replace district =	12	if state61==	3	& district61==	12
	
	replace district =	1	if state61==	8	& district61==	1
	replace district =	1	if state61==	8	& district61==	2
	replace district =	2	if state61==	8	& district61==	3
	replace district =	3	if state61==	8	& district61==	4
	replace district =	12	if state61==	8	& district61==	16
	replace district =	13	if state61==	8	& district61==	15
	replace district =	14	if state61==	8	& district61==	14
	replace district =	15	if state61==	8	& district61==	20
	replace district =	16	if state61==	8	& district61==	17
	replace district =	18	if state61==	8	& district61==	19
	replace district =	17	if state61==	8	& district61==	18
	replace district =	4	if state61==	8	& district61==	5
	replace district =	5	if state61==	8	& district61==	6
	replace district =	6	if state61==	8	& district61==	7
	replace district =	7	if state61==	8	& district61==	10
	replace district =	7	if state61==	8	& district61==	9
	replace district =	8	if state61==	8	& district61==	12
	replace district =	8	if state61==	8	& district61==	11
	replace district =	9	if state61==	8	& district61==	13
	replace district =	10	if state61==	8	& district61==	21
	replace district =	11	if state61==	8	& district61==	22
	replace district =	19	if state61==	8	& district61==	24
	replace district =	27	if state61==	8	& district61==	8
	replace district =	20	if state61==	8	& district61==	26
	replace district =	20	if state61==	8	& district61==	25
	replace district =	22	if state61==	8	& district61==	27
	replace district =	23	if state61==	8	& district61==	28
	replace district =	21	if state61==	8	& district61==	29
	replace district =	24	if state61==	8	& district61==	23
	replace district =	25	if state61==	8	& district61==	30
	replace district =	25	if state61==	8	& district61==	31
	replace district =	26	if state61==	8	& district61==	32
	
	replace district =	1	if state61==	11	& district61==	1
	replace district =	2	if state61==	11	& district61==	4
	replace district =	3	if state61==	11	& district61==	3
	replace district =	4	if state61==	11	& district61==	2
	
	replace district =	1	if state61==	33	& district61==	2
	replace district =	2	if state61==	33	& district61==	1
	replace district =	2	if state61==	33	& district61==	3
	replace district =	3	if state61==	33	& district61==	4
	replace district =	3	if state61==	33	& district61==	6
	replace district =	4	if state61==	33	& district61==	7
	replace district =	4	if state61==	33	& district61==	18
	replace district =	11	if state61==	33	& district61==	15
	replace district =	11	if state61==	33	& district61==	14
	replace district =	11	if state61==	33	& district61==	16
	replace district =	11	if state61==	33	& district61==	17
	replace district =	12	if state61==	33	& district61==	21
	replace district =	12	if state61==	33	& district61==	19
	replace district =	12	if state61==	33	& district61==	20
	replace district =	13	if state61==	33	& district61==	22
	replace district =	10	if state61==	33	& district61==	24
	replace district =	19	if state61==	33	& district61==	13
	replace district =	10	if state61==	33	& district61==	25
	replace district =	14	if state61==	33	& district61==	27
	replace district =	18	if state61==	33	& district61==	26
	replace district =	15	if state61==	33	& district61==	29
	replace district =	15	if state61==	33	& district61==	28
	replace district =	16	if state61==	33	& district61==	30
	replace district =	17	if state61==	33	& district61==	23
	replace district =	5	if state61==	33	& district61==	5
	replace district =	6	if state61==	33	& district61==	8
	replace district =	6	if state61==	33	& district61==	9
	replace district =	7	if state61==	33	& district61==	10
	replace district =	8	if state61==	33	& district61==	12
	replace district =	9	if state61==	33	& district61==	11
	
	replace district =	1	if state61==	16	& district61==	1
	replace district =	2	if state61==	16	& district61==	4
	replace district =	2	if state61==	16	& district61==	3
	replace district =	3	if state61==	16	& district61==	2
	
	replace district =	1	if state61==	5	& district61==	1
	replace district =	2	if state61==	5	& district61==	2
	replace district =	2	if state61==	5	& district61==	3
	replace district =	3	if state61==	5	& district61==	4
	replace district =	4	if state61==	5	& district61==	5
	replace district =	5	if state61==	5	& district61==	6
	replace district =	6	if state61==	5	& district61==	7
	replace district =	6	if state61==	5	& district61==	8
	replace district =	7	if state61==	5	& district61==	9
	replace district =	7	if state61==	5	& district61==	10
	replace district =	8	if state61==	5	& district61==	11
	replace district =	8	if state61==	5	& district61==	12
	replace district =	9	if state61==	5	& district61==	13
	
	replace district =	9	if state61==	9	& district61==	1
	replace district =	10	if state61==	9	& district61==	2
	replace district =	11	if state61==	9	& district61==	3
	replace district =	12	if state61==	9	& district61==	7
	replace district =	12	if state61==	9	& district61==	8
	replace district =	13	if state61==	9	& district61==	9
	replace district =	14	if state61==	9	& district61==	11
	replace district =	14	if state61==	9	& district61==	10
	replace district =	15	if state61==	9	& district61==	4
	replace district =	15	if state61==	9	& district61==	6
	replace district =	16	if state61==	9	& district61==	5
	replace district =	17	if state61==	9	& district61==	19
	replace district =	18	if state61==	9	& district61==	20
	replace district =	19	if state61==	9	& district61==	21
	replace district =	20	if state61==	9	& district61==	22
	replace district =	21	if state61==	9	& district61==	12
	replace district =	21	if state61==	9	& district61==	13
	replace district =	22	if state61==	9	& district61==	14
	replace district =	23	if state61==	9	& district61==	15
	replace district =	24	if state61==	9	& district61==	17
	replace district =	25	if state61==	9	& district61==	18
	replace district =	25	if state61==	9	& district61==	16
	replace district =	26	if state61==	9	& district61==	29
	replace district =	26	if state61==	9	& district61==	30
	replace district =	27	if state61==	9	& district61==	31
	replace district =	27	if state61==	9	& district61==	32
	replace district =	28	if state61==	9	& district61==	33
	replace district =	28	if state61==	9	& district61==	34
	replace district =	29	if state61==	9	& district61==	42
	replace district =	36	if state61==	9	& district61==	23
	replace district =	37	if state61==	9	& district61==	24
	replace district =	38	if state61==	9	& district61==	25
	replace district =	39	if state61==	9	& district61==	26
	replace district =	40	if state61==	9	& district61==	27
	replace district =	41	if state61==	9	& district61==	28
	replace district =	44	if state61==	9	& district61==	46
	replace district =	30	if state61==	9	& district61==	45
	replace district =	30	if state61==	9	& district61==	44
	replace district =	30	if state61==	9	& district61==	59
	replace district =	42	if state61==	9	& district61==	50
	replace district =	42	if state61==	9	& district61==	51
	replace district =	43	if state61==	9	& district61==	53
	replace district =	43	if state61==	9	& district61==	52
	replace district =	45	if state61==	9	& district61==	47
	replace district =	45	if state61==	9	& district61==	48
	replace district =	46	if state61==	9	& district61==	49
	replace district =	47	if state61==	9	& district61==	43
	replace district =	48	if state61==	9	& district61==	55
	replace district =	48	if state61==	9	& district61==	54
	replace district =	48	if state61==	9	& district61==	56
	replace district =	49	if state61==	9	& district61==	58
	replace district =	49	if state61==	9	& district61==	57
	replace district =	50	if state61==	9	& district61==	60
	replace district =	51	if state61==	9	& district61==	61
	replace district =	51	if state61==	9	& district61==	62
	replace district =	52	if state61==	9	& district61==	64
	replace district =	53	if state61==	9	& district61==	63
	replace district =	54	if state61==	9	& district61==	65
	replace district =	55	if state61==	9	& district61==	67
	replace district =	55	if state61==	9	& district61==	66
	replace district =	55	if state61==	9	& district61==	68
	replace district =	56	if state61==	9	& district61==	69
	replace district =	56	if state61==	9	& district61==	70
	replace district =	31	if state61==	9	& district61==	35
	replace district =	32	if state61==	9	& district61==	36
	replace district =	33	if state61==	9	& district61==	37
	replace district =	34	if state61==	9	& district61==	38
	replace district =	34	if state61==	9	& district61==	39
	replace district =	35	if state61==	9	& district61==	40
	replace district =	35	if state61==	9	& district61==	41
	
	replace district =	1	if state61==	19	& district61==	3
	replace district =	2	if state61==	19	& district61==	2
	replace district =	3	if state61==	19	& district61==	1
	replace district =	4	if state61==	19	& district61==	4
	replace district =	4	if state61==	19	& district61==	5
	replace district =	5	if state61==	19	& district61==	6
	replace district =	6	if state61==	19	& district61==	7
	replace district =	7	if state61==	19	& district61==	10
	replace district =	16	if state61==	19	& district61==	8
	replace district =	8	if state61==	19	& district61==	11
	replace district =	9	if state61==	19	& district61==	17
	replace district =	10	if state61==	19	& district61==	16
	replace district =	11	if state61==	19	& district61==	12
	replace district =	15	if state61==	19	& district61==	9
	replace district =	17	if state61==	19	& district61==	18
	replace district =	12	if state61==	19	& district61==	15
	replace district =	13	if state61==	19	& district61==	13
	replace district =	14	if state61==	19	& district61==	14
	
	replace district =	1	if state61==	35	& district61==	1
	replace district =	2	if state61==	35	& district61==	2
	
	replace district =	1	if state61==	12	& district61==	2
	replace district =	1	if state61==	12	& district61==	1
	replace district =	2	if state61==	12	& district61==	3
	replace district =	3	if state61==	12	& district61==	5
	replace district =	3	if state61==	12	& district61==	4
	replace district =	4	if state61==	12	& district61==	6
	replace district =	5	if state61==	12	& district61==	7
	replace district =	6	if state61==	12	& district61==	8
	replace district =	6	if state61==	12	& district61==	9
	replace district =	7	if state61==	12	& district61==	10
	replace district =	8	if state61==	12	& district61==	11
	replace district =	9	if state61==	12	& district61==	13
	replace district =	9	if state61==	12	& district61==	12
	
	replace district =	1	if state61==	4	& district61==	1
	
	replace district =	1	if state61==	26	& district61==	1
	
	replace district =	1	if state61==	7	& district61==	1
	replace district =	1	if state61==	7	& district61==	2
	replace district =	1	if state61==	7	& district61==	3
	replace district =	1	if state61==	7	& district61==	4
	replace district =	1	if state61==	7	& district61==	5
	replace district =	1	if state61==	7	& district61==	6
	replace district =	1	if state61==	7	& district61==	7
	replace district =	1	if state61==	7	& district61==	8
	replace district =	1	if state61==	7	& district61==	9
	replace district =	1	if state61==	7	& district61==	98
	replace district =	1	if state61==	7	& district61==	99
	
	replace district =	1	if state61==	30	& district61==	1
	replace district =	1	if state61==	30	& district61==	2
	
	replace district =	2	if state61==	25	& district61==	2
	replace district =	3	if state61==	25	& district61==	1
	
	replace district =	1	if state61==	31	& district61==	1
	
	replace district =	1	if state61==	15	& district61==	3
	replace district =	1	if state61==	15	& district61==	1
	replace district =	1	if state61==	15	& district61==	2
	replace district =	1	if state61==	15	& district61==	4
	replace district =	1	if state61==	15	& district61==	5
	replace district =	2	if state61==	15	& district61==	6
	replace district =	3	if state61==	15	& district61==	7
	replace district =	3	if state61==	15	& district61==	8
	
	replace district =	1	if state61==	34	& district61==	2
	replace district =	2	if state61==	34	& district61==	4
	replace district =	3	if state61==	34	& district61==	3
	replace district =	4	if state61==	34	& district61==	1

*State codes (43rd round)
	gen state = .
	
	replace state=	2	if state61==	28
	replace state=	3	if state61==	18
	replace state=	4	if state61==	20
	replace state=	4	if state61==	10
	replace state=	5	if state61==	24
	replace state=	6	if state61==	6
	replace state=	7	if state61==	2
	replace state=	8	if state61==	1
	replace state=	9	if state61==	29
	replace state=	10	if state61==	32
	replace state=	11	if state61==	22
	replace state=	11	if state61==	23
	replace state=	12	if state61==	27
	replace state=	13	if state61==	14
	replace state=	14	if state61==	17
	replace state=	15	if state61==	13
	replace state=	16	if state61==	21
	replace state=	17	if state61==	3
	replace state=	18	if state61==	8
	replace state=	19	if state61==	11
	replace state=	20	if state61==	33
	replace state=	21	if state61==	16
	replace state=	22	if state61==	5
	replace state=	22	if state61==	9
	replace state=	23	if state61==	19
	replace state=	24	if state61==	35
	replace state=	25	if state61==	12
	replace state=	26	if state61==	4
	replace state=	27	if state61==	26
	replace state=	28	if state61==	7
	replace state=	29	if state61==	30
	replace state=	29	if state61==	25
	replace state=	30	if state61==	31
	replace state=	31	if state61==	15
	replace state=	32	if state61==	34

*State-region codes (43rd round)
	gen statreg = .
	
	replace statreg=	21	if statreg61==	281
	replace statreg=	22	if statreg61==	282
	replace statreg=	23	if statreg61==	283
	replace statreg=	24	if statreg61==	284
	replace statreg=	31	if statreg61==	181
	replace statreg=	32	if statreg61==	182
	replace statreg=	33	if statreg61==	183
	replace statreg=	41	if statreg61==	201
	replace statreg=	42	if statreg61==	101
	replace statreg=	43	if statreg61==	102
	replace statreg=	51	if statreg61==	241
	replace statreg=	52	if statreg61==	242
	replace statreg=	53	if statreg61==	243
	replace statreg=	54	if statreg61==	244
	replace statreg=	55	if statreg61==	245
	replace statreg=	61	if statreg61==	61
	replace statreg=	62	if statreg61==	62
	replace statreg=	71	if statreg61==	21
	replace statreg=	81	if statreg61==	11
	replace statreg=	82	if statreg61==	12
	replace statreg=	83	if statreg61==	13
	replace statreg=	91	if statreg61==	291
	replace statreg=	92	if statreg61==	292
	replace statreg=	93	if statreg61==	293
	replace statreg=	94	if statreg61==	294
	replace statreg=	101	if statreg61==	321
	replace statreg=	102	if statreg61==	322
	replace statreg=	111	if statreg61==	221
	replace statreg=	112	if statreg61==	231
	replace statreg=	113	if statreg61==	232
	replace statreg=	114	if statreg61==	233
	replace statreg=	115	if statreg61==	234
	replace statreg=	116	if statreg61==	235
	replace statreg=	117	if statreg61==	236
	replace statreg=	121	if statreg61==	271
	replace statreg=	122	if statreg61==	272
	replace statreg=	123	if statreg61==	273
	replace statreg=	124	if statreg61==	274
	replace statreg=	125	if statreg61==	275
	replace statreg=	126	if statreg61==	276
	replace statreg=	131	if statreg61==	141
	replace statreg=	132	if statreg61==	142
	replace statreg=	141	if statreg61==	171
	replace statreg=	151	if statreg61==	131
	replace statreg=	161	if statreg61==	211
	replace statreg=	162	if statreg61==	212
	replace statreg=	163	if statreg61==	213
	replace statreg=	171	if statreg61==	31
	replace statreg=	172	if statreg61==	32
	replace statreg=	181	if statreg61==	81
	replace statreg=	182	if statreg61==	82
	replace statreg=	183	if statreg61==	83
	replace statreg=	184	if statreg61==	84
	replace statreg=	191	if statreg61==	111
	replace statreg=	201	if statreg61==	331
	replace statreg=	202	if statreg61==	332
	replace statreg=	203	if statreg61==	333
	replace statreg=	204	if statreg61==	334
	replace statreg=	211	if statreg61==	161
	replace statreg=	221	if statreg61==	51
	replace statreg=	222	if statreg61==	91
	replace statreg=	223	if statreg61==	92
	replace statreg=	224	if statreg61==	93
	replace statreg=	225	if statreg61==	94
	replace statreg=	231	if statreg61==	191
	replace statreg=	232	if statreg61==	192
	replace statreg=	233	if statreg61==	193
	replace statreg=	234	if statreg61==	194
	replace statreg=	241	if statreg61==	351
	replace statreg=	251	if statreg61==	121
	replace statreg=	261	if statreg61==	41
	replace statreg=	271	if statreg61==	261
	replace statreg=	281	if statreg61==	71
	replace statreg=	291	if statreg61==	301
	replace statreg=	291	if statreg61==	251
	replace statreg=	301	if statreg61==	311
	replace statreg=	311	if statreg61==	151
	replace statreg=	321	if statreg61==	341

*District codes (constructed to match Bhalla & Singh data)
	gen districtcode = .
		
	replace districtcode=	2	if state61==	1	& district61==	1
	replace districtcode=	2	if state61==	1	& district61==	2
	replace districtcode=	2	if state61==	1	& district61==	3
	replace districtcode=	2	if state61==	1	& district61==	4
	replace districtcode=	2	if state61==	1	& district61==	5
	replace districtcode=	2	if state61==	1	& district61==	6
	replace districtcode=	1	if state61==	1	& district61==	9
	replace districtcode=	1	if state61==	1	& district61==	10
	replace districtcode=	1	if state61==	1	& district61==	11
	replace districtcode=	1	if state61==	1	& district61==	12
	replace districtcode=	1	if state61==	1	& district61==	13
	replace districtcode=	1	if state61==	1	& district61==	14
	replace districtcode=	4	if state61==	3	& district61==	1
	replace districtcode=	1	if state61==	3	& district61==	2
	replace districtcode=	7	if state61==	3	& district61==	3
	replace districtcode=	6	if state61==	3	& district61==	4
	replace districtcode=	5	if state61==	3	& district61==	5
	replace districtcode=	6	if state61==	3	& district61==	6
	replace districtcode=	10	if state61==	3	& district61==	7
	replace districtcode=	9	if state61==	3	& district61==	8
	replace districtcode=	8	if state61==	3	& district61==	9
	replace districtcode=	3	if state61==	3	& district61==	10
	replace districtcode=	3	if state61==	3	& district61==	11
	replace districtcode=	3	if state61==	3	& district61==	12
	replace districtcode=	2	if state61==	3	& district61==	13
	replace districtcode=	2	if state61==	3	& district61==	14
	replace districtcode=	2	if state61==	3	& district61==	15
	replace districtcode=	11	if state61==	3	& district61==	16
	replace districtcode=	9	if state61==	3	& district61==	17
	replace districtcode=	4	if state61==	5	& district61==	1
	replace districtcode=	4	if state61==	5	& district61==	2
	replace districtcode=	4	if state61==	5	& district61==	3
	replace districtcode=	4	if state61==	5	& district61==	4
	replace districtcode=	15	if state61==	5	& district61==	5
	replace districtcode=	4	if state61==	5	& district61==	6
	replace districtcode=	4	if state61==	5	& district61==	7
	replace districtcode=	4	if state61==	5	& district61==	8
	replace districtcode=	4	if state61==	5	& district61==	9
	replace districtcode=	4	if state61==	5	& district61==	10
	replace districtcode=	39	if state61==	5	& district61==	11
	replace districtcode=	39	if state61==	5	& district61==	12
	replace districtcode=	44	if state61==	5	& district61==	13
	replace districtcode=	1	if state61==	6	& district61==	1
	replace districtcode=	1	if state61==	6	& district61==	2
	replace districtcode=	1	if state61==	6	& district61==	3
	replace districtcode=	5	if state61==	6	& district61==	4
	replace districtcode=	5	if state61==	6	& district61==	5
	replace districtcode=	5	if state61==	6	& district61==	6
	replace districtcode=	5	if state61==	6	& district61==	7
	replace districtcode=	7	if state61==	6	& district61==	8
	replace districtcode=	4	if state61==	6	& district61==	9
	replace districtcode=	3	if state61==	6	& district61==	10
	replace districtcode=	3	if state61==	6	& district61==	11
	replace districtcode=	3	if state61==	6	& district61==	12
	replace districtcode=	3	if state61==	6	& district61==	13
	replace districtcode=	7	if state61==	6	& district61==	14
	replace districtcode=	7	if state61==	6	& district61==	15
	replace districtcode=	6	if state61==	6	& district61==	16
	replace districtcode=	2	if state61==	6	& district61==	17
	replace districtcode=	2	if state61==	6	& district61==	18
	replace districtcode=	2	if state61==	6	& district61==	19
	replace districtcode=	12	if state61==	8	& district61==	1
	replace districtcode=	12	if state61==	8	& district61==	2
	replace districtcode=	7	if state61==	8	& district61==	3
	replace districtcode=	10	if state61==	8	& district61==	4
	replace districtcode=	17	if state61==	8	& district61==	5
	replace districtcode=	2	if state61==	8	& district61==	6
	replace districtcode=	5	if state61==	8	& district61==	7
	replace districtcode=	5	if state61==	8	& district61==	8
	replace districtcode=	22	if state61==	8	& district61==	9
	replace districtcode=	22	if state61==	8	& district61==	10
	replace districtcode=	13	if state61==	8	& district61==	11
	replace districtcode=	13	if state61==	8	& district61==	12
	replace districtcode=	23	if state61==	8	& district61==	13
	replace districtcode=	20	if state61==	8	& district61==	14
	replace districtcode=	18	if state61==	8	& district61==	15
	replace districtcode=	14	if state61==	8	& district61==	16
	replace districtcode=	4	if state61==	8	& district61==	17
	replace districtcode=	15	if state61==	8	& district61==	18
	replace districtcode=	24	if state61==	8	& district61==	19
	replace districtcode=	21	if state61==	8	& district61==	20
	replace districtcode=	1	if state61==	8	& district61==	21
	replace districtcode=	25	if state61==	8	& district61==	22
	replace districtcode=	8	if state61==	8	& district61==	23
	replace districtcode=	6	if state61==	8	& district61==	24
	replace districtcode=	26	if state61==	8	& district61==	25
	replace districtcode=	26	if state61==	8	& district61==	26
	replace districtcode=	11	if state61==	8	& district61==	27
	replace districtcode=	3	if state61==	8	& district61==	28
	replace districtcode=	9	if state61==	8	& district61==	29
	replace districtcode=	19	if state61==	8	& district61==	30
	replace districtcode=	19	if state61==	8	& district61==	31
	replace districtcode=	16	if state61==	8	& district61==	32
	replace districtcode=	44	if state61==	9	& district61==	1
	replace districtcode=	38	if state61==	9	& district61==	2
	replace districtcode=	13	if state61==	9	& district61==	3
	replace districtcode=	37	if state61==	9	& district61==	4
	replace districtcode=	43	if state61==	9	& district61==	5
	replace districtcode=	37	if state61==	9	& district61==	6
	replace districtcode=	35	if state61==	9	& district61==	7
	replace districtcode=	35	if state61==	9	& district61==	8
	replace districtcode=	35	if state61==	9	& district61==	9
	replace districtcode=	14	if state61==	9	& district61==	10
	replace districtcode=	14	if state61==	9	& district61==	11
	replace districtcode=	2	if state61==	9	& district61==	12
	replace districtcode=	2	if state61==	9	& district61==	13
	replace districtcode=	34	if state61==	9	& district61==	14
	replace districtcode=	1	if state61==	9	& district61==	15
	replace districtcode=	33	if state61==	9	& district61==	16
	replace districtcode=	17	if state61==	9	& district61==	17
	replace districtcode=	33	if state61==	9	& district61==	18
	replace districtcode=	6	if state61==	9	& district61==	19
	replace districtcode=	11	if state61==	9	& district61==	20
	replace districtcode=	40	if state61==	9	& district61==	21
	replace districtcode=	45	if state61==	9	& district61==	22
	replace districtcode=	31	if state61==	9	& district61==	23
	replace districtcode=	46	if state61==	9	& district61==	24
	replace districtcode=	26	if state61==	9	& district61==	25
	replace districtcode=	48	if state61==	9	& district61==	26
	replace districtcode=	32	if state61==	9	& district61==	27
	replace districtcode=	42	if state61==	9	& district61==	28
	replace districtcode=	20	if state61==	9	& district61==	29
	replace districtcode=	20	if state61==	9	& district61==	30
	replace districtcode=	18	if state61==	9	& district61==	31
	replace districtcode=	18	if state61==	9	& district61==	32
	replace districtcode=	30	if state61==	9	& district61==	33
	replace districtcode=	30	if state61==	9	& district61==	34
	replace districtcode=	27	if state61==	9	& district61==	35
	replace districtcode=	29	if state61==	9	& district61==	36
	replace districtcode=	29	if state61==	9	& district61==	37
	replace districtcode=	25	if state61==	9	& district61==	38
	replace districtcode=	25	if state61==	9	& district61==	39
	replace districtcode=	9	if state61==	9	& district61==	40
	replace districtcode=	9	if state61==	9	& district61==	41
	replace districtcode=	21	if state61==	9	& district61==	42
	replace districtcode=	41	if state61==	9	& district61==	43
	replace districtcode=	3	if state61==	9	& district61==	44
	replace districtcode=	3	if state61==	9	& district61==	45
	replace districtcode=	10	if state61==	9	& district61==	46
	replace districtcode=	19	if state61==	9	& district61==	47
	replace districtcode=	19	if state61==	9	& district61==	48
	replace districtcode=	47	if state61==	9	& district61==	49
	replace districtcode=	7	if state61==	9	& district61==	50
	replace districtcode=	7	if state61==	9	& district61==	51
	replace districtcode=	23	if state61==	9	& district61==	52
	replace districtcode=	23	if state61==	9	& district61==	53
	replace districtcode=	12	if state61==	9	& district61==	54
	replace districtcode=	12	if state61==	9	& district61==	55
	replace districtcode=	12	if state61==	9	& district61==	56
	replace districtcode=	24	if state61==	9	& district61==	57
	replace districtcode=	24	if state61==	9	& district61==	58
	replace districtcode=	3	if state61==	9	& district61==	59
	replace districtcode=	16	if state61==	9	& district61==	60
	replace districtcode=	5	if state61==	9	& district61==	61
	replace districtcode=	5	if state61==	9	& district61==	62
	replace districtcode=	8	if state61==	9	& district61==	63
	replace districtcode=	28	if state61==	9	& district61==	64
	replace districtcode=	22	if state61==	9	& district61==	65
	replace districtcode=	49	if state61==	9	& district61==	66
	replace districtcode=	49	if state61==	9	& district61==	67
	replace districtcode=	49	if state61==	9	& district61==	68
	replace districtcode=	36	if state61==	9	& district61==	69
	replace districtcode=	36	if state61==	9	& district61==	70
	replace districtcode=	2	if state61==	10	& district61==	1
	replace districtcode=	2	if state61==	10	& district61==	2
	replace districtcode=	7	if state61==	10	& district61==	3
	replace districtcode=	7	if state61==	10	& district61==	4
	replace districtcode=	3	if state61==	10	& district61==	5
	replace districtcode=	6	if state61==	10	& district61==	6
	replace districtcode=	10	if state61==	10	& district61==	7
	replace districtcode=	10	if state61==	10	& district61==	8
	replace districtcode=	10	if state61==	10	& district61==	9
	replace districtcode=	10	if state61==	10	& district61==	10
	replace districtcode=	6	if state61==	10	& district61==	11
	replace districtcode=	6	if state61==	10	& district61==	12
	replace districtcode=	3	if state61==	10	& district61==	13
	replace districtcode=	7	if state61==	10	& district61==	14
	replace districtcode=	13	if state61==	10	& district61==	15
	replace districtcode=	13	if state61==	10	& district61==	16
	replace districtcode=	13	if state61==	10	& district61==	17
	replace districtcode=	7	if state61==	10	& district61==	18
	replace districtcode=	3	if state61==	10	& district61==	19
	replace districtcode=	6	if state61==	10	& district61==	20
	replace districtcode=	6	if state61==	10	& district61==	21
	replace districtcode=	1	if state61==	10	& district61==	22
	replace districtcode=	1	if state61==	10	& district61==	23
	replace districtcode=	6	if state61==	10	& district61==	24
	replace districtcode=	6	if state61==	10	& district61==	25
	replace districtcode=	6	if state61==	10	& district61==	26
	replace districtcode=	9	if state61==	10	& district61==	27
	replace districtcode=	9	if state61==	10	& district61==	28
	replace districtcode=	14	if state61==	10	& district61==	29
	replace districtcode=	14	if state61==	10	& district61==	30
	replace districtcode=	14	if state61==	10	& district61==	31
	replace districtcode=	14	if state61==	10	& district61==	32
	replace districtcode=	5	if state61==	10	& district61==	33
	replace districtcode=	5	if state61==	10	& district61==	34
	replace districtcode=	5	if state61==	10	& district61==	35
	replace districtcode=	5	if state61==	10	& district61==	36
	replace districtcode=	6	if state61==	10	& district61==	37
	replace districtcode=	3	if state61==	18	& district61==	1
	replace districtcode=	3	if state61==	18	& district61==	2
	replace districtcode=	3	if state61==	18	& district61==	3
	replace districtcode=	3	if state61==	18	& district61==	4
	replace districtcode=	4	if state61==	18	& district61==	5
	replace districtcode=	4	if state61==	18	& district61==	6
	replace districtcode=	4	if state61==	18	& district61==	7
	replace districtcode=	2	if state61==	18	& district61==	8
	replace districtcode=	6	if state61==	18	& district61==	9
	replace districtcode=	6	if state61==	18	& district61==	10
	replace districtcode=	2	if state61==	18	& district61==	11
	replace districtcode=	5	if state61==	18	& district61==	12
	replace districtcode=	5	if state61==	18	& district61==	13
	replace districtcode=	5	if state61==	18	& district61==	14
	replace districtcode=	5	if state61==	18	& district61==	15
	replace districtcode=	7	if state61==	18	& district61==	16
	replace districtcode=	7	if state61==	18	& district61==	17
	replace districtcode=	7	if state61==	18	& district61==	18
	replace districtcode=	1	if state61==	18	& district61==	21
	replace districtcode=	1	if state61==	18	& district61==	22
	replace districtcode=	1	if state61==	18	& district61==	23
	replace districtcode=	6	if state61==	19	& district61==	1
	replace districtcode=	9	if state61==	19	& district61==	2
	replace districtcode=	5	if state61==	19	& district61==	3
	replace districtcode=	15	if state61==	19	& district61==	4
	replace districtcode=	15	if state61==	19	& district61==	5
	replace districtcode=	10	if state61==	19	& district61==	6
	replace districtcode=	12	if state61==	19	& district61==	7
	replace districtcode=	3	if state61==	19	& district61==	8
	replace districtcode=	4	if state61==	19	& district61==	9
	replace districtcode=	13	if state61==	19	& district61==	10
	replace districtcode=	1	if state61==	19	& district61==	11
	replace districtcode=	7	if state61==	19	& district61==	12
	replace districtcode=	2	if state61==	19	& district61==	13
	replace districtcode=	14	if state61==	19	& district61==	14
	replace districtcode=	11	if state61==	19	& district61==	15
	replace districtcode=	8	if state61==	19	& district61==	16
	replace districtcode=	1	if state61==	19	& district61==	18
	replace districtcode=	8	if state61==	20	& district61==	1
	replace districtcode=	8	if state61==	20	& district61==	2
	replace districtcode=	4	if state61==	20	& district61==	3
	replace districtcode=	4	if state61==	20	& district61==	4
	replace districtcode=	4	if state61==	20	& district61==	5
	replace districtcode=	4	if state61==	20	& district61==	6
	replace districtcode=	12	if state61==	20	& district61==	7
	replace districtcode=	12	if state61==	20	& district61==	8
	replace districtcode=	12	if state61==	20	& district61==	9
	replace districtcode=	12	if state61==	20	& district61==	10
	replace districtcode=	12	if state61==	20	& district61==	11
	replace districtcode=	4	if state61==	20	& district61==	12
	replace districtcode=	4	if state61==	20	& district61==	13
	replace districtcode=	11	if state61==	20	& district61==	14
	replace districtcode=	11	if state61==	20	& district61==	15
	replace districtcode=	11	if state61==	20	& district61==	16
	replace districtcode=	15	if state61==	20	& district61==	17
	replace districtcode=	15	if state61==	20	& district61==	18
	replace districtcode=	10	if state61==	21	& district61==	1
	replace districtcode=	10	if state61==	21	& district61==	2
	replace districtcode=	10	if state61==	21	& district61==	3
	replace districtcode=	10	if state61==	21	& district61==	4
	replace districtcode=	11	if state61==	21	& district61==	5
	replace districtcode=	6	if state61==	21	& district61==	6
	replace districtcode=	8	if state61==	21	& district61==	7
	replace districtcode=	1	if state61==	21	& district61==	8
	replace districtcode=	1	if state61==	21	& district61==	9
	replace districtcode=	1	if state61==	21	& district61==	10
	replace districtcode=	3	if state61==	21	& district61==	11
	replace districtcode=	3	if state61==	21	& district61==	12
	replace districtcode=	3	if state61==	21	& district61==	13
	replace districtcode=	4	if state61==	21	& district61==	14
	replace districtcode=	4	if state61==	21	& district61==	15
	replace districtcode=	3	if state61==	21	& district61==	16
	replace districtcode=	3	if state61==	21	& district61==	17
	replace districtcode=	3	if state61==	21	& district61==	18
	replace districtcode=	5	if state61==	21	& district61==	19
	replace districtcode=	5	if state61==	21	& district61==	20
	replace districtcode=	9	if state61==	21	& district61==	21
	replace districtcode=	7	if state61==	21	& district61==	22
	replace districtcode=	2	if state61==	21	& district61==	23
	replace districtcode=	2	if state61==	21	& district61==	24
	replace districtcode=	6	if state61==	21	& district61==	25
	replace districtcode=	6	if state61==	21	& district61==	26
	replace districtcode=	6	if state61==	21	& district61==	27
	replace districtcode=	6	if state61==	21	& district61==	28
	replace districtcode=	6	if state61==	21	& district61==	29
	replace districtcode=	6	if state61==	21	& district61==	30
	replace districtcode=	39	if state61==	22	& district61==	1
	replace districtcode=	39	if state61==	22	& district61==	2
	replace districtcode=	25	if state61==	22	& district61==	3
	replace districtcode=	25	if state61==	22	& district61==	4
	replace districtcode=	5	if state61==	22	& district61==	5
	replace districtcode=	5	if state61==	22	& district61==	6
	replace districtcode=	5	if state61==	22	& district61==	7
	replace districtcode=	12	if state61==	22	& district61==	8
	replace districtcode=	12	if state61==	22	& district61==	9
	replace districtcode=	12	if state61==	22	& district61==	10
	replace districtcode=	26	if state61==	22	& district61==	11
	replace districtcode=	26	if state61==	22	& district61==	12
	replace districtcode=	26	if state61==	22	& district61==	13
	replace districtcode=	2	if state61==	22	& district61==	14
	replace districtcode=	2	if state61==	22	& district61==	15
	replace districtcode=	2	if state61==	22	& district61==	16
	replace districtcode=	22	if state61==	23	& district61==	1
	replace districtcode=	22	if state61==	23	& district61==	2
	replace districtcode=	4	if state61==	23	& district61==	3
	replace districtcode=	15	if state61==	23	& district61==	4
	replace districtcode=	9	if state61==	23	& district61==	5
	replace districtcode=	37	if state61==	23	& district61==	6
	replace districtcode=	14	if state61==	23	& district61==	7
	replace districtcode=	40	if state61==	23	& district61==	8
	replace districtcode=	6	if state61==	23	& district61==	9
	replace districtcode=	24	if state61==	23	& district61==	10
	replace districtcode=	31	if state61==	23	& district61==	11
	replace districtcode=	8	if state61==	23	& district61==	12
	replace districtcode=	32	if state61==	23	& district61==	13
	replace districtcode=	30	if state61==	23	& district61==	14
	replace districtcode=	35	if state61==	23	& district61==	15
	replace districtcode=	35	if state61==	23	& district61==	16
	replace districtcode=	38	if state61==	23	& district61==	17
	replace districtcode=	21	if state61==	23	& district61==	18
	replace districtcode=	21	if state61==	23	& district61==	19
	replace districtcode=	29	if state61==	23	& district61==	20
	replace districtcode=	41	if state61==	23	& district61==	21
	replace districtcode=	36	if state61==	23	& district61==	22
	replace districtcode=	10	if state61==	23	& district61==	23
	replace districtcode=	19	if state61==	23	& district61==	24
	replace districtcode=	11	if state61==	23	& district61==	25
	replace districtcode=	17	if state61==	23	& district61==	26
	replace districtcode=	43	if state61==	23	& district61==	27
	replace districtcode=	43	if state61==	23	& district61==	28
	replace districtcode=	13	if state61==	23	& district61==	29
	replace districtcode=	28	if state61==	23	& district61==	30
	replace districtcode=	42	if state61==	23	& district61==	31
	replace districtcode=	33	if state61==	23	& district61==	32
	replace districtcode=	33	if state61==	23	& district61==	33
	replace districtcode=	27	if state61==	23	& district61==	34
	replace districtcode=	3	if state61==	23	& district61==	35
	replace districtcode=	16	if state61==	23	& district61==	36
	replace districtcode=	16	if state61==	23	& district61==	37
	replace districtcode=	18	if state61==	23	& district61==	38
	replace districtcode=	18	if state61==	23	& district61==	39
	replace districtcode=	23	if state61==	23	& district61==	40
	replace districtcode=	20	if state61==	23	& district61==	41
	replace districtcode=	20	if state61==	23	& district61==	42
	replace districtcode=	7	if state61==	23	& district61==	43
	replace districtcode=	34	if state61==	23	& district61==	44
	replace districtcode=	1	if state61==	23	& district61==	45
	replace districtcode=	10	if state61==	24	& district61==	1
	replace districtcode=	3	if state61==	24	& district61==	2
	replace districtcode=	11	if state61==	24	& district61==	3
	replace districtcode=	11	if state61==	24	& district61==	4
	replace districtcode=	14	if state61==	24	& district61==	5
	replace districtcode=	11	if state61==	24	& district61==	6
	replace districtcode=	1	if state61==	24	& district61==	7
	replace districtcode=	16	if state61==	24	& district61==	8
	replace districtcode=	13	if state61==	24	& district61==	9
	replace districtcode=	7	if state61==	24	& district61==	10
	replace districtcode=	8	if state61==	24	& district61==	11
	replace districtcode=	8	if state61==	24	& district61==	12
	replace districtcode=	2	if state61==	24	& district61==	13
	replace districtcode=	5	if state61==	24	& district61==	14
	replace districtcode=	9	if state61==	24	& district61==	15
	replace districtcode=	9	if state61==	24	& district61==	16
	replace districtcode=	12	if state61==	24	& district61==	17
	replace districtcode=	12	if state61==	24	& district61==	18
	replace districtcode=	17	if state61==	24	& district61==	19
	replace districtcode=	4	if state61==	24	& district61==	20
	replace districtcode=	4	if state61==	24	& district61==	21
	replace districtcode=	15	if state61==	24	& district61==	22
	replace districtcode=	6	if state61==	24	& district61==	23
	replace districtcode=	18	if state61==	24	& district61==	24
	replace districtcode=	18	if state61==	24	& district61==	25
	replace districtcode=	9	if state61==	27	& district61==	1
	replace districtcode=	9	if state61==	27	& district61==	2
	replace districtcode=	10	if state61==	27	& district61==	3
	replace districtcode=	7	if state61==	27	& district61==	4
	replace districtcode=	2	if state61==	27	& district61==	5
	replace districtcode=	2	if state61==	27	& district61==	6
	replace districtcode=	3	if state61==	27	& district61==	7
	replace districtcode=	24	if state61==	27	& district61==	8
	replace districtcode=	12	if state61==	27	& district61==	9
	replace districtcode=	5	if state61==	27	& district61==	10
	replace districtcode=	5	if state61==	27	& district61==	11
	replace districtcode=	8	if state61==	27	& district61==	12
	replace districtcode=	8	if state61==	27	& district61==	13
	replace districtcode=	25	if state61==	27	& district61==	14
	replace districtcode=	13	if state61==	27	& district61==	15
	replace districtcode=	16	if state61==	27	& district61==	16
	replace districtcode=	16	if state61==	27	& district61==	17
	replace districtcode=	4	if state61==	27	& district61==	18
	replace districtcode=	4	if state61==	27	& district61==	19
	replace districtcode=	14	if state61==	27	& district61==	20
	replace districtcode=	23	if state61==	27	& district61==	21
	replace districtcode=	18	if state61==	27	& district61==	24
	replace districtcode=	17	if state61==	27	& district61==	25
	replace districtcode=	1	if state61==	27	& district61==	26
	replace districtcode=	6	if state61==	27	& district61==	27
	replace districtcode=	15	if state61==	27	& district61==	28
	replace districtcode=	15	if state61==	27	& district61==	29
	replace districtcode=	22	if state61==	27	& district61==	30
	replace districtcode=	21	if state61==	27	& district61==	31
	replace districtcode=	19	if state61==	27	& district61==	32
	replace districtcode=	19	if state61==	27	& district61==	33
	replace districtcode=	11	if state61==	27	& district61==	34
	replace districtcode=	20	if state61==	27	& district61==	35
	replace districtcode=	1	if state61==	28	& district61==	1
	replace districtcode=	14	if state61==	28	& district61==	2
	replace districtcode=	8	if state61==	28	& district61==	3
	replace districtcode=	12	if state61==	28	& district61==	4
	replace districtcode=	6	if state61==	28	& district61==	5
	replace districtcode=	6	if state61==	28	& district61==	6
	replace districtcode=	11	if state61==	28	& district61==	7
	replace districtcode=	13	if state61==	28	& district61==	8
	replace districtcode=	16	if state61==	28	& district61==	9
	replace districtcode=	9	if state61==	28	& district61==	10
	replace districtcode=	15	if state61==	28	& district61==	11
	replace districtcode=	15	if state61==	28	& district61==	12
	replace districtcode=	15	if state61==	28	& district61==	13
	replace districtcode=	5	if state61==	28	& district61==	14
	replace districtcode=	17	if state61==	28	& district61==	15
	replace districtcode=	10	if state61==	28	& district61==	16
	replace districtcode=	7	if state61==	28	& district61==	17
	replace districtcode=	7	if state61==	28	& district61==	18
	replace districtcode=	7	if state61==	28	& district61==	19
	replace districtcode=	4	if state61==	28	& district61==	20
	replace districtcode=	7	if state61==	28	& district61==	21
	replace districtcode=	2	if state61==	28	& district61==	22
	replace districtcode=	3	if state61==	28	& district61==	23
	replace districtcode=	2	if state61==	29	& district61==	1
	replace districtcode=	5	if state61==	29	& district61==	2
	replace districtcode=	5	if state61==	29	& district61==	3
	replace districtcode=	10	if state61==	29	& district61==	4
	replace districtcode=	4	if state61==	29	& district61==	5
	replace districtcode=	16	if state61==	29	& district61==	6
	replace districtcode=	16	if state61==	29	& district61==	7
	replace districtcode=	9	if state61==	29	& district61==	8
	replace districtcode=	9	if state61==	29	& district61==	9
	replace districtcode=	19	if state61==	29	& district61==	10
	replace districtcode=	9	if state61==	29	& district61==	11
	replace districtcode=	3	if state61==	29	& district61==	12
	replace districtcode=	7	if state61==	29	& district61==	13
	replace districtcode=	3	if state61==	29	& district61==	14
	replace districtcode=	17	if state61==	29	& district61==	15
	replace districtcode=	8	if state61==	29	& district61==	16
	replace districtcode=	6	if state61==	29	& district61==	17
	replace districtcode=	18	if state61==	29	& district61==	18
	replace districtcode=	13	if state61==	29	& district61==	19
	replace districtcode=	1	if state61==	29	& district61==	20
	replace districtcode=	1	if state61==	29	& district61==	21
	replace districtcode=	14	if state61==	29	& district61==	22
	replace districtcode=	11	if state61==	29	& district61==	23
	replace districtcode=	8	if state61==	29	& district61==	24
	replace districtcode=	12	if state61==	29	& district61==	25
	replace districtcode=	15	if state61==	29	& district61==	26
	replace districtcode=	15	if state61==	29	& district61==	27
	replace districtcode=	2	if state61==	32	& district61==	1
	replace districtcode=	2	if state61==	32	& district61==	2
	replace districtcode=	4	if state61==	32	& district61==	3
	replace districtcode=	4	if state61==	32	& district61==	4
	replace districtcode=	4	if state61==	32	& district61==	5
	replace districtcode=	4	if state61==	32	& district61==	6
	replace districtcode=	6	if state61==	32	& district61==	7
	replace districtcode=	3	if state61==	32	& district61==	8
	replace districtcode=	3	if state61==	32	& district61==	9
	replace districtcode=	3	if state61==	32	& district61==	10
	replace districtcode=	1	if state61==	32	& district61==	11
	replace districtcode=	5	if state61==	32	& district61==	12
	replace districtcode=	5	if state61==	32	& district61==	13
	replace districtcode=	7	if state61==	32	& district61==	14
	replace districtcode=	1	if state61==	33	& district61==	1
	replace districtcode=	1	if state61==	33	& district61==	3
	replace districtcode=	5	if state61==	33	& district61==	4
	replace districtcode=	7	if state61==	33	& district61==	5
	replace districtcode=	5	if state61==	33	& district61==	6
	replace districtcode=	8	if state61==	33	& district61==	7
	replace districtcode=	7	if state61==	33	& district61==	8
	replace districtcode=	7	if state61==	33	& district61==	9
	replace districtcode=	2	if state61==	33	& district61==	10
	replace districtcode=	2	if state61==	33	& district61==	12
	replace districtcode=	4	if state61==	33	& district61==	13
	replace districtcode=	7	if state61==	33	& district61==	14
	replace districtcode=	10	if state61==	33	& district61==	15
	replace districtcode=	10	if state61==	33	& district61==	16
	replace districtcode=	10	if state61==	33	& district61==	17
	replace districtcode=	8	if state61==	33	& district61==	18
	replace districtcode=	9	if state61==	33	& district61==	19
	replace districtcode=	9	if state61==	33	& district61==	20
	replace districtcode=	9	if state61==	33	& district61==	21
	replace districtcode=	11	if state61==	33	& district61==	22
	replace districtcode=	6	if state61==	33	& district61==	23
	replace districtcode=	4	if state61==	33	& district61==	24
	replace districtcode=	4	if state61==	33	& district61==	25
	replace districtcode=	6	if state61==	33	& district61==	26
	replace districtcode=	6	if state61==	33	& district61==	27
	replace districtcode=	11	if state61==	33	& district61==	28
	replace districtcode=	11	if state61==	33	& district61==	29
	replace districtcode=	3	if state61==	33	& district61==	30
	
*Survey date
	destring surveyyy, replace
	replace surveyyy = surveyyy+2000
	
*Land
	destring ownland, replace
	replace ownland = 0 if ownland==2
foreach land in landow landin landne landout landps landcul landirr{

	destring `land', replace
	replace `land' = `land'/1000	
	
}	
	gen landgp = 0 if landps<=0.01
	replace landgp = 1 if landps>0.01 & landps<=1
	replace landgp = 2 if landps>1 & !missing(landps)

*Primary HH occupation and industry	
# delimit;
	replace occupation = "019" if occupation=="01x";
	replace occupation = "119" if occupation=="11x";
	replace occupation = "159" if occupation=="15x";
	replace occupation = "169" if occupation=="16x";
	replace occupation = "219" if occupation=="21x";
	replace occupation = "259" if occupation=="25x";
	replace occupation = "269" if occupation=="26x";
	replace occupation = "289" if occupation=="28x";
	replace occupation = "299" if occupation=="29x";
	replace occupation = "309" if occupation=="30x";
	replace occupation = "319" if occupation=="31x";
	replace occupation = "349" if occupation=="34x";
	replace occupation = "379" if occupation=="37x";
	replace occupation = "409" if occupation=="40x";
	replace occupation = "419" if occupation=="41x";
	replace occupation = "509" if occupation=="50x";
	replace occupation = "519" if occupation=="51x";
	replace occupation = "529" if occupation=="52x";
	replace occupation = "559" if occupation=="55x";
	replace occupation = "619" if occupation=="61x";
	replace occupation = "639" if occupation=="63x";
	replace occupation = "649" if occupation=="64x";
	replace occupation = "659" if occupation=="65x";
	replace occupation = "669" if occupation=="66x";	
	replace occupation = "809" if occupation=="80x";
	replace occupation = "919" if occupation=="91x";
	replace occupation = "939" if occupation=="93x";
	replace occupation = "999" if occupation=="99x";
			
	gen missocc = (missing(occupation)|occupation=="X01"|
		occupation=="X02"|occupation=="X09"|occupation=="X10"|
		occupation=="X99");
	gen occup3 = occupation if missocc==0;
	destring occup3, replace;
	gen occup2 = floor(occup3/10);
	gen occup1 = floor(occup3/100);

	gen missind = 0;	
	replace missind = 1 if (missing(industry)|industry=="0111x"|
		industry=="011xx"|industry=="01xxx"|industry=="02xxx"|
		industry=="05xxx"|industry=="1010x"|industry=="111xx"|
		industry=="11xxx"|industry=="13xxx"|industry=="1410x"|
		industry=="153xx"|industry=="16xxx"|industry=="1711x"|
		industry=="171xx"|industry=="18xxx");
	replace missind = 1 if (industry=="201xx"|
		industry=="202xx"|industry=="20xxx"|industry=="2422x"|
		industry=="25xxx"|industry=="281xx"|industry=="28xxx"|
		industry=="30xxx"|industry=="311xx"|industry=="33xxx"|
		industry=="3410x"|industry=="35xxx"|industry=="36xxx"|
		industry=="451xx"|industry=="4520x"|industry=="452xx"|
		industry=="45xxx");
	replace missind = 1 if (industry=="502xx"|industry=="5040x"|
		industry=="50xxx"|industry=="5121x"|industry=="512xx"|
		industry=="5131x"|industry=="514xx"|industry=="5211x"|
		industry=="521xx"|industry=="5220x"|industry=="522xx"|
		industry=="5231x"|industry=="5234x"|industry=="523xx"|
		industry=="525xx"|industry=="5260x"|industry=="52xxx"|
		industry=="551xx"|industry=="5520x"|industry=="55xxx");
	replace missind = 1 if (industry=="6021x"|industry=="6022x"|
		industry=="602xx"|industry=="603xx"|industry=="611xx"|
		industry=="621xx"|industry=="622xx"|industry=="6411x"|
		industry=="6511x");
	replace missind = 1 if (industry=="7010x"|industry=="7111x"|
		industry=="71xxx"|industry=="7220x"|industry=="7414x"|
		industry=="742xx"|industry=="7511x"|industry=="7512x"|
		industry=="751xx"|industry=="7522x"|industry=="7523x"|
		industry=="752xx");
	replace missind = 1 if (industry=="8010x"|industry=="801xx"|
		industry=="8021x"|industry=="802xx"|industry=="8030x"|
		industry=="80xxx"|industry=="851xx"|industry=="85xxx"|
		industry=="90xxx"|industry=="9192x"|industry=="9220x"|
		industry=="9233x"|industry=="9309x"|industry=="93xxx"|
		industry=="9500x"|industry=="95xxx");

	gen indus5 = industry if missind==0;
	destring indus5, replace;
	gen indus4 = floor(indus5/10);
	gen indus3 = floor(indus5/100);
	gen indus2 = floor(indus5/1000);

	recode indus5 (1111 = 1 "cereals/pulses") (1112 = 2 "oilseeds")
		(1113 = 3 "cotton/jute") (1115 = 4 "sugarcane/beet")
		(1133 = 5 "edible nuts") (1134 = 6 "fruits")
		(1132 = 7 "tea") (1114 = 8 "tobacco") (1116 = 9 "rubber")
		(1119 = 10 "horticulture") (1121 1135 = 11 "other")
		if indus5<1136, gen(cropno);
	replace cropno = . if indus5==0|indus5==1102|indus5==1110|
		indus5==1117|indus5==1122|indus5==1131;
		
	gen occgp = .;
	replace occgp = 1 if occup2==61 & cropno==1;
	replace occgp = 2 if occup2==61 & cropno==2;
	replace occgp = 3 if occup2==61 & cropno==3;
	replace occgp = 4 if occup2==61 & cropno==4;
	replace occgp = 5 if occup2==61 & cropno==5;
	replace occgp = 6 if occup2==61 & cropno>=6 & cropno<=11;

	replace occgp = 7 if occup2==63 & cropno==1;
	replace occgp = 8 if occup2==63 & cropno==2;
	replace occgp = 9 if occup2==63 & cropno==3;
	replace occgp = 10 if occup2==63 & cropno==4;
	replace occgp = 11 if occup2==63 & cropno==5;
	replace occgp = 12 if occup2==63 & cropno>=6 & cropno<=11;

	replace occgp = 13 if occup2==40 & indus4==5220;
	replace occgp = 14 if occup2==40 & indus4!=5220;
	replace occgp = 15 if occup2==43 & indus4==5220;
	replace occgp = 16 if occup2==43 & indus4!=5220;

	replace occgp = 17 if occup2==95;
	replace occgp = 18 if occup2==98;
	replace occgp = 19 if occup2==99;
	replace occgp = 20 if occup2==15;
	replace occgp = 21 if occup2==35;

	replace occgp = 22 if missing(occgp) & (occup1==0|occup1==1);
	replace occgp = 23 if missing(occgp) & occup1==2;
	replace occgp = 24 if missing(occgp) & occup1==3;
	replace occgp = 25 if missing(occgp) & occup1==4;
	replace occgp = 26 if missing(occgp) & occup1==5;
	replace occgp = 27 if missing(occgp) & occup1==6;

	replace occgp = 28 if missing(occgp) & (occup2==71|occup2==72|
		occup2==73|occup2==74);
	replace occgp = 29 if missing(occgp) & (occup2==75|occup2==76|
		occup2==77|occup2==78|occup2==79|occup2==80);
	replace occgp = 30 if missing(occgp) & (occup2==81|occup2==82|
		occup2==83);
	replace occgp = 31 if missing(occgp) & (occup2==84|occup2==85|
		occup2==86);
	replace occgp = 32 if missing(occgp) & (occup2==87|occup2==88|
		occup2==89|occup2==90|occup2==91|occup2==92|occup2==93|
		occup2==94);
	replace occgp = 33 if missing(occgp) & (occup2==96|occup2==97);	
# delimit cr
		
*Monthly per capita expenditures
	destring mpce30, replace
	destring mpce365, replace
	
	replace mpce30 = mpce30/100
	replace mpce365 = mpce365/100
	
*Household characteristics
	destring sector, replace
	destring socgroup, replace
	destring religion, replace
	destring ceremony, replace
	
	gen urban = sector==2
	gen schtribe = socgroup==1
	gen schcaste = socgroup==2
	gen muslim = religion==2 if !missing(religion)
	gen othrel = religion>2 if !missing(religion)
		
	rename mpce30 mpce
	replace ceremony = 0 if ceremony==2
	
*Meals for guests
	destring nmealguest, replace
	
	gen missmealguest = missing(nmealguest)
	gen anymealguest = nmealguest>0 if missmealguest==0
		replace anymealguest = 0 if missmealguest==1	
	replace nmealguest = . if anymealguest==0
			
*Data checks (pp 46-47 NSS Report No.508)
	sum perwt if sector==1
	local popn = `r(N)'*`r(mean)'
	di "rural population (733,105,500): `popn'"
	
	sum perwt if sector==2
	local popn = `r(N)'*`r(mean)'
	di "urban population (248,505,100): `popn'"	
	
*Variable labels
	la var hhid "unique hhld identifier"
	la var hhwt "household survey weight"
	la var perwt "person survey weight"
	la var district "district code, round 43"
	la var district61 "district code, round 61"
	la var state "state code, round 43"
	la var state61 "state code, round 61"
	la var districtcode "district code, bhalla & singh"
	
	la var urban "urban"	
	la var schtribe "scheduled tribe"
	la var schcaste "scheduled caste"
	la var muslim "religion: muslim"
	la var othrel "religion: non-hindu & non-muslim"
	la var landgp "land possessed, group"
	
	la var missmealguest "missing: meals for guest"
	la var anymealguest "any meals given to guests"
	la var nmealguest "no. of meals for guests"

	la var missocc "missing or flagged occupation code"
	la var missind "missing or flagged industry code"
	la var occup3 "occupation, nco-68 3-digit code"
	la var occup2 "occupation, nco-68 2-digit code"
	la var occup1 "occupation, nco-68 1-digit code"
	la var indus5 "industry, nic-98 5-digit code"
	la var indus4 "industry, nic-98 4-digit code"
	la var indus3 "industry, nic-98 3-digit code"
	la var indus2 "industry, nic-98 2-digit code"
	la var cropno "crop code(based on industry)"
	la var occgp "occupation groups, constructed"
					
quietly compress
save "Intermediate/nss61_1.0_dta/nss61_01_hh.dta", replace
