# Supplementary material for: Health and Hunger: Disease, Energy Needs, and the Indian Calorie Consumption Puzzle*
Source: Econ J (London). 2017 Apr 27;127(606):2378–409. doi: 10.1111/ecoj.12417 (PMC7797625; doi:10.1111/ecoj.12417)
Supplement: Supplementary file 1 [file TEJ-127-606-2378-s001.zip › data for replication/NSS results/02_Clean/02_nss43_1.0_clean_ind.do]

/*-----------------------------------------------------------------------------*
	NSS 43rd Round (1987-1988) Schedule 1.0
	
	Calorie consumption based on quantities and expenditures 
	>> INDIVIDUAL DATASET <<
	
	Note: nutritive values from NSS50
	Prerequisite files: nss43_01_compile.do
*-----------------------------------------------------------------------------*/
set more off
use "Intermediate/nss43_1.0_dta/nss43_01_level02r.dta", clear
append using "Intermediate/nss43_1.0_dta/nss43_01_level02u.dta"

* Household identifier
	gen hhid = fsu_no+","+substrat+","+hhno
	
/* 	Person identifier
	There are 32 cases of people with the same ID but different information,
	and because I'm not sure about how to figure out whether or which is 
	the "correct" entry, I drop the HH. */

	gen pid = hhid+","+persno
	
	duplicates tag pid relhead sex age marst educ, gen(duptag)
	bysort pid: gen nobs = _n
	drop if duptag>0 & nobs>1
	drop duptag

	duplicates tag pid, gen(duptag)	
	
* Meals for free
	destring nmealfree, replace force
	replace nmealfree = 0 if missing(nmealfree)	
	
	destring nmealpay, replace force
	destring nmealhome, replace force
	
* Highest education level for male and female members 15+ years
	destring educ, replace
	destring sex, replace
	destring age, replace
	
	replace educ = educ+1
	replace educ = 7 if educ==8|educ==9|educ==10
	gen educ_m = educ if sex==1 & age>=15 & age<101
	gen educ_f = educ if sex==2 & age>=15 & age<101

* Consumer units
	drop consunit
	gen consunit = .
	replace consunit = 0.43 if age==0
	replace consunit = 0.54 if age>=1 & age<=3
	replace consunit = 0.72 if age>=4 & age<=6
	replace consunit = 0.87 if age>=7 & age<=9
	replace consunit = 1.03 if age>=10 & age<=12 & sex==1
	replace consunit = 0.93 if age>=10 & age<=12 & sex==2
	replace consunit = 0.97 if age>=13 & age<=15 & sex==1
	replace consunit = 0.80 if age>=13 & age<=15 & sex==2
	replace consunit = 1.02 if age>=16 & age<=19 & sex==1
	replace consunit = 0.75 if age>=16 & age<=19 & sex==2
	replace consunit = 1.00 if age>=20 & age<=39 & sex==1
	replace consunit = 0.71 if age>=20 & age<=39 & sex==2
	replace consunit = 0.95 if age>=40 & age<=49 & sex==1
	replace consunit = 0.68 if age>=40 & age<=49 & sex==2
	replace consunit = 0.90 if age>=50 & age<=59 & sex==1
	replace consunit = 0.64 if age>=50 & age<=59 & sex==2
	replace consunit = 0.80 if age>=60 & age<=69 & sex==1
	replace consunit = 0.51 if age>=60 & age<=69 & sex==2
	replace consunit = 0.70 if age>=70 & sex==1
	replace consunit = 0.50 if age>=70 & sex==2

	gen agegp = 1 if (age>=0 & age<5)
	replace agegp = 2 if (age>=5 & age<10)
	replace agegp = 3 if (age>=10 & age<15)
	replace agegp = 4 if (age>=15 & age<40)
	replace agegp = 5 if (age>=40 & age<50)
	replace agegp = 6 if (age>=50 & age<60)
	replace agegp = 7 if (age>=60 & !missing(age))
	
	egen demog = group(sex agegp)
	tab demog, gen(Idemog)
	forvalues i=1(1)7{
		rename Idemog`i' agegp`i'_m
	}
	forvalues i=8(1)14{
		local j = `i'-7
		rename Idemog`i' agegp`j'_f
	}
		
collapse (sum) nmealfree nmealpay nmealhome consunit agegp*_m agegp*_f duptag ///
	(max) educ_m educ_f, by(hhid)

* Label variables
	la var hhid "unique household identifier"
	la var nmealfree "no. meals free of cost, last 30 days"
	la var nmealpay "no. meals on payment, last 30 days"
	la var nmealhome "no. meals at home, last 30 days"
	la var educ_m "highest education, male 15+ years"
	la var educ_f "highest education, female 15+ years"
	la var consunit "consumer unit"
		
	la var agegp1_m "no. males, 0-4 years"
	la var agegp2_m "no. males, 5-9 years"
	la var agegp3_m "no. males, 10-14 years"
	la var agegp4_m "no. males, 15-39 years"
	la var agegp5_m "no. males, 40-49 years"
	la var agegp6_m "no. males, 50-59 years"
	la var agegp7_m "no. males, 60+ years"					

	la var agegp1_f "no. females, 0-4 years"
	la var agegp2_f "no. females, 5-9 years"
	la var agegp3_f "no. females, 10-14 years"
	la var agegp4_f "no. females, 15-39 years"
	la var agegp5_f "no. females, 40-49 years"
	la var agegp6_f "no. females, 50-59 years"
	la var agegp7_f "no. females, 60+ years"
	 
qui compress
save "Intermediate/nss43_1.0_dta/nss43_01_ind.dta", replace
