# Supplementary material for: Health and Hunger: Disease, Energy Needs, and the Indian Calorie Consumption Puzzle*
Source: Econ J (London). 2017 Apr 27;127(606):2378–409. doi: 10.1111/ecoj.12417 (PMC7797625; doi:10.1111/ecoj.12417)
Supplement: Supplementary file 1 [file TEJ-127-606-2378-s001.zip › data for replication/NSS results/02_Clean/02_nss61_1.0_clean_ind.do]

/*-----------------------------------------------------------------------------*
	NSS 61st Round (2004-2005) Schedule 1.0
	
	Calorie consumption based on quantities and expenditures 
	>> INDIVIDUAL DATASET <<
*-----------------------------------------------------------------------------*/
set more off
use "Intermediate/nss61_1.0_dta/nss61_01_level04.dta", clear

gen hhid = fsu_no+","+subblock+","+stratum2+","+hhno
	
*Meals free of cost and on payment
	foreach x in home pay sch emp oth{
	
		destring nmeal`x', replace
		replace nmeal`x' = 0 if missing(nmeal`x')
	
	}
	
	gen nmealfree = nmealsch+nmealemp+nmealoth
	
*Highest education level for male and female members 15+ years
	destring educ, replace
	destring sex, replace
	destring age, replace
	
	replace educ = 7 if educ==8|educ==10|educ==11	// higher secondary and beyond
	gen educ_m = educ if sex==1 & age>=15 & age<101
	gen educ_f = educ if sex==2 & age>=15 & age<101

*Consumer units
	gen consunit = .
	replace consunit = 0.43 if age==0
	replace consunit = 0.54 if age>=1 & age<=3
	replace consunit = 0.72 if age>=4 & age<=6
	replace consunit = 0.87 if age>=7 & age<=9
	replace consunit = 1.03 if age>=10 & age<=12 & sex==1
	replace consunit = 0.93 if age>=10 & age<=12 & sex==2
	replace consunit = 0.97 if age>=13 & age<=15 & sex==1
	replace consunit = 0.80 if age>=13 & age<=15 & sex==2
	replace consunit = 1.02 if age>=16 & age<=19 & sex==1
	replace consunit = 0.75 if age>=16 & age<=19 & sex==2
	replace consunit = 1.00 if age>=20 & age<=39 & sex==1
	replace consunit = 0.71 if age>=20 & age<=39 & sex==2
	replace consunit = 0.95 if age>=40 & age<=49 & sex==1
	replace consunit = 0.68 if age>=40 & age<=49 & sex==2
	replace consunit = 0.90 if age>=50 & age<=59 & sex==1
	replace consunit = 0.64 if age>=50 & age<=59 & sex==2
	replace consunit = 0.80 if age>=60 & age<=69 & sex==1
	replace consunit = 0.51 if age>=60 & age<=69 & sex==2
	replace consunit = 0.70 if age>=70 & sex==1
	replace consunit = 0.50 if age>=70 & sex==2
	
	gen agegp = 1 if (age>=0 & age<5)
	replace agegp = 2 if (age>=5 & age<10)
	replace agegp = 3 if (age>=10 & age<15)
	replace agegp = 4 if (age>=15 & age<40)
	replace agegp = 5 if (age>=40 & age<50)
	replace agegp = 6 if (age>=50 & age<60) 
	replace agegp = 7 if (age>=60 & !missing(age))
	
	egen demog = group(sex agegp)
	tab demog, gen(Idemog)
	forvalues i=1(1)7{
		rename Idemog`i' agegp`i'_m
	}
	forvalues i=8(1)14{
		local j = `i'-7
		rename Idemog`i' agegp`j'_f
	}	

# delimit;	
collapse (sum) nmealfree nmealpay nmealhome consunit agegp*_m agegp*_f 
	(max) educ_m educ_f, by(hhid);
# delimit cr

	la var hhid "unique household identifier"
	la var nmealfree "no. meals free of cost, last 30 days"
	la var nmealpay "no. meals on payment, last 30 days"
	la var nmealhome "no. meals at home, last 30 days"
	la var educ_m "highest education, male 15+ years"
	la var educ_f "highest education, female 15+ years"
	la var consunit "consumer unit"
	
	la var agegp1_m "no. males, 0-4 years"
	la var agegp2_m "no. males, 5-9 years"
	la var agegp3_m "no. males, 10-14 years"
	la var agegp4_m "no. males, 15-39 years"
	la var agegp5_m "no. males, 40-49 years"
	la var agegp6_m "no. males, 50-59 years"
	la var agegp7_m "no. males, 60+ years"						

	la var agegp1_f "no. females, 0-4 years"
	la var agegp2_f "no. females, 5-9 years"
	la var agegp3_f "no. females, 10-14 years"
	la var agegp4_f "no. females, 15-39 years"
	la var agegp5_f "no. females, 40-49 years"
	la var agegp6_f "no. females, 50-59 years"
	la var agegp7_f "no. females, 60+ years"
		
qui compress
save "Intermediate/nss61_1.0_dta/nss61_01_ind.dta", replace
