# Supplementary material for: Health and Hunger: Disease, Energy Needs, and the Indian Calorie Consumption Puzzle*
Source: Econ J (London). 2017 Apr 27;127(606):2378–409. doi: 10.1111/ecoj.12417 (PMC7797625; doi:10.1111/ecoj.12417)
Supplement: Supplementary file 1 [file TEJ-127-606-2378-s001.zip › data for replication/NSS results/02_Clean/03_nss43_1.0_clean_hhexp.do]

/*-----------------------------------------------------------------------------*
	NSS 43rd Round (1987-1988) Schedule 1.0
	
	Calorie consumption based on quantities and expenditures 
	>> HOUSEHOLD BUDGET <<
	
	Note: nutritive values from NSS50
	Prerequisite files: nss43_1.0_compile.do
						nss43_1.0_clean_hh.do
						nss43_1.0_clean_ind.do
*-----------------------------------------------------------------------------*/
** HOUSEHOLD BUDGET: FOOD & FUEL EXPENDITURES
set more off

use "Intermediate/nss43_1.0_dta/nss43_01_level06r.dta", clear
append using "Intermediate/nss43_1.0_dta/nss43_01_level06u.dta"
	
* Household identifier
	gen hhid = fsu_no+","+substrat+","+hhno	

* Values recorded in hundredths (2 decimals)
	destring v_total, replace force
	
	replace v_total = v_total/100

* Categories
	destring itemno, replace

	gen cereal 	= (itemno>=101 & itemno<190)
	gen pulses 	= ((itemno>=210 & itemno<230)|itemno==190|itemno==191)
	gen cersub 	= (itemno>=200 & itemno<210)
	gen milk 	= (itemno>=230 & itemno<240)
	gen edoil 	= (itemno>=240 & itemno<260)
	gen meat 	= (itemno>=260 & itemno<280)
	gen veg 	= (itemno>=280 & itemno<330)
	gen ffruit 	= (itemno>=330 & itemno<350)
	gen dfruit 	= (itemno>=350 & itemno<360)
	gen sugar 	= (itemno>=360 & itemno<370)
	gen salt 	= (itemno>=370 & itemno<380)
	gen spices 	= (itemno>=380 & itemno<390)
	gen bever 	= (itemno>=390 & itemno<430)
	gen pan 	= (itemno>=430 & itemno<440)
	gen tobac 	= (itemno>=440 & itemno<450)
	gen intox 	= (itemno>=450 & itemno<460)
	
	gen fuel 	= (itemno>=460 & itemno<480)

* Food
foreach x in 	cereal pulses cersub milk edoil meat veg ffruit ///
				dfruit sugar salt spices bever pan tobac intox fuel{

		gen v30_`x' = v_total if `x'==1

}

collapse (sum) v30_*, by(hhid)	
	
qui compress
save "Intermediate/nss43_1.0_dta/nss43_01_exp01.dta", replace

*------------------------------------------------------------------------------*

** NON-FOOD EXPENDITURES: CLOTHING & FOOTWEAR
set more off

use "Intermediate/nss43_1.0_dta/nss43_01_level07r.dta", clear
append using "Intermediate/nss43_1.0_dta/nss43_01_level07u.dta"
	destring itemno, replace
	destring v_total, replace force
	
*Household identifier
	gen hhid = fsu_no+","+substrat+","+hhno	

*Clothing	
	gen v30_cloth 	= v_total/100 if level==7 & (itemno>=480 & itemno<510)
	gen v365_cloth 	= v_total/100 if level==8 & (itemno>=480 & itemno<510)

*Footweat	
	gen v30_footw 	= v_total/100 if level==9 & (itemno>=510 & itemno<520)
	gen v365_footw 	= v_total/100 if level==10 & (itemno>=510 & itemno<520)

collapse (sum) v30_* v365_*, by(hhid)	

qui compress
save "Intermediate/nss43_1.0_dta/nss43_01_exp02.dta", replace

*------------------------------------------------------------------------------*

** NON-FOOD EXPENDITURES: MISC GOODS & SERVICES
set more off

use "Intermediate/nss43_1.0_dta/nss43_01_level11r.dta", clear
append using "Intermediate/nss43_1.0_dta/nss43_01_level11u.dta"
	destring itemno, replace
	destring cashkind, replace force
	
* Household identifier
	gen hhid = fsu_no+","+substrat+","+hhno	
	
* Miscellaneous goods, services, rents, and taxes	
* Unsure whether "cash and kind" includes "cash only"
	gen v30_ent = cashkind/100 if (itemno>=520 & itemno<530)
	gen v30_edu = cashkind/100 if (itemno>=520 & itemno<530)|(itemno==603)	
	gen v30_med = cashkind/100 if (itemno>=530 & itemno<550)|(itemno>=600 & itemno<=602)
	gen v30_per = cashkind/100 if (itemno>=550 & itemno<560)	
	gen v30_toi = cashkind/100 if (itemno>=560 & itemno<570)	
	gen v30_sun = cashkind/100 if (itemno>=570 & itemno<590)	
	gen v30_ser = cashkind/100 if (itemno>=604 & itemno<620)|(itemno==640)
	gen v30_con = cashkind/100 if (itemno>=620 & itemno<640)	
	gen v30_ren = cashkind/100 if (itemno>=650 & itemno<660)
	gen v30_tax = cashkind/100 if (itemno>=660 & itemno<670)

collapse (sum) v30_*, by(hhid)	
	
qui compress	
save "Intermediate/nss43_1.0_dta/nss43_01_exp03.dta", replace

*------------------------------------------------------------------------------*

** NON-FOOD EXPENDITURES: DURABLES
use "Intermediate/nss43_1.0_dta/nss43_01_level12r.dta", clear
append using "Intermediate/nss43_1.0_dta/nss43_01_level12u.dta"
	destring itemno, replace
	destring cashonly_2h, replace force
	destring cashkind_2h, replace force
	destring cashkind_total, replace force
	destring possess, replace force
	
* Household identifier
	gen hhid = fsu_no+","+substrat+","+hhno	
	
* Durable goods
	replace cashonly_2h = 0 if missing(cashonly_2h)
	replace cashkind_2h = 0 if missing(cashkind_2h)
	
	gen v30_fur = (cashkind_total+cashkind_2h)/100 if level==12 & (itemno>=670 & itemno<690)
	gen v30_rec = (cashkind_total+cashkind_2h)/100 if level==12 & (itemno>=690 & itemno<710)
	gen v30_jew = (cashkind_total+cashkind_2h)/100 if level==12 & (itemno>=710 & itemno<720)
	gen v30_ute = (cashkind_total+cashkind_2h)/100 if level==12 & (itemno>=720 & itemno<730)
	gen v30_app = (cashkind_total+cashkind_2h)/100 if level==12 & (itemno>=730 & itemno<750)
	gen v30_tra = (cashkind_total+cashkind_2h)/100 if level==12 & (itemno>=750 & itemno<760)
	gen v30_the = (cashkind_total+cashkind_2h)/100 if level==12 & (itemno>=760 & itemno<770)
	gen v30_pgo = (cashkind_total+cashkind_2h)/100 if level==12 & (itemno>=770 & itemno<780)
	gen v30_res = (cashkind_total+cashkind_2h)/100 if level==12 & (itemno>=780 & itemno<790)
	
	gen v365_fur = (cashkind_total+cashkind_2h)/100 if level==13 & (itemno>=670 & itemno<690)
	gen v365_rec = (cashkind_total+cashkind_2h)/100 if level==13 & (itemno>=690 & itemno<710)
	gen v365_jew = (cashkind_total+cashkind_2h)/100 if level==13 & (itemno>=710 & itemno<720)
	gen v365_ute = (cashkind_total+cashkind_2h)/100 if level==13 & (itemno>=720 & itemno<730)
	gen v365_app = (cashkind_total+cashkind_2h)/100 if level==13 & (itemno>=730 & itemno<750)
	gen v365_tra = (cashkind_total+cashkind_2h)/100 if level==13 & (itemno>=750 & itemno<760)
	gen v365_the = (cashkind_total+cashkind_2h)/100 if level==13 & (itemno>=760 & itemno<770)
	gen v365_pgo = (cashkind_total+cashkind_2h)/100 if level==13 & (itemno>=770 & itemno<780)
	gen v365_res = (cashkind_total+cashkind_2h)/100 if level==13 & (itemno>=780 & itemno<790)
	
	gen has_radio = (possess>=0) if !missing(possess) & itemno==691
	gen has_tv = (possess>=0) if !missing(possess) & itemno==693
	gen has_fan = (possess>=0) if !missing(possess) & itemno==730
	gen has_air = (possess>=0) if !missing(possess) & itemno==736
	gen has_sew = (possess>=0) if !missing(possess) & itemno==733
	gen has_frig = (possess>=0) if !missing(possess) & itemno==735
	gen has_bic = (possess>=0) if !missing(possess) & itemno==750
	gen has_motor = (possess>=0) if !missing(possess) & itemno==751

	gen use_radio = (possess>0) if !missing(possess) & itemno==691
	gen use_tv = (possess>0) if !missing(possess) & itemno==693
	gen use_fan = (possess>0) if !missing(possess) & itemno==730
	gen use_air = (possess>0) if !missing(possess) & itemno==736
	gen use_sew = (possess>0) if !missing(possess) & itemno==733
	gen use_frig = (possess>0) if !missing(possess) & itemno==735
	gen use_bic = (possess>0) if !missing(possess) & itemno==750
	gen use_motor = (possess>0) if !missing(possess) & itemno==751
	
collapse (sum) v30_* v365_* has_* use_*, by(hhid)
	
qui compress	
save "Intermediate/nss43_1.0_dta/nss43_01_exp04.dta", replace	

*------------------------------------------------------------------------------*

** NON-FOOD EXPENDITURES: COMBINE
use "Intermediate/nss43_1.0_dta/nss43_01_hh.dta", clear
merge 1:1 hhid using "Intermediate/nss43_1.0_dta/nss43_01_ind.dta"
	drop if _merge==2
	drop _merge
merge 1:1 hhid using "Intermediate/nss43_1.0_dta/nss43_01_exp01.dta"
	drop if _merge==2
	drop _merge
merge 1:1 hhid using "Intermediate/nss43_1.0_dta/nss43_01_exp02.dta"
	drop if _merge==2
	drop _merge
merge 1:1 hhid using "Intermediate/nss43_1.0_dta/nss43_01_exp03.dta"
	drop if _merge==2
	drop _merge
merge 1:1 hhid using "Intermediate/nss43_1.0_dta/nss43_01_exp04.dta"
	drop if _merge==2
	drop _merge
	
	destring hhsize, replace

* HH budget shares for food, non-durables, and durables
* Note: for durables and clothing/footwear, use 365 days recall
egen exp_food = rsum(v30_cereal v30_cersub v30_pulses v30_milk ///
	v30_edoil v30_meat v30_veg v30_ffruit v30_dfruit v30_sugar ///
	v30_salt v30_spices v30_bever v30_pan v30_tobac v30_intox)
	
egen exp_nd30 = rsum(v30_fuel v30_ent v30_edu v30_med v30_per ///
	v30_toi v30_sun v30_ser v30_con v30_ren v30_tax)
	
egen exp_nd365 = rsum(v365_cloth v365_footw)

egen exp_dur = rsum(v365_fur v365_rec v365_jew v365_ute v365_app ///
	v365_tra v365_the v365_pgo v365_res)
	
	replace exp_nd365 = exp_nd365*(30/365)
	replace exp_dur = exp_dur*(30/365)

	gen pce_total = ((exp_food+exp_nd30+exp_nd365+exp_dur)/hhsize)
	gen pce_food = (exp_food/hhsize)
	gen pce_nondur = ((exp_nd30+exp_nd365)/hhsize)
	gen pce_dur = (exp_dur/hhsize)
	gen pce_nonfd = (pce_nondur+pce_dur)

* Label variables
	la var exp_food "hh exp: food, 30 days"
	la var exp_nd30 "hh exp: non-durables, 30 days"
	la var exp_nd365 "hh exp: non-durables, 365/12 days"
	la var exp_dur "hh exp: durables, 365/12 days"

	la var pce_total "per capita exp, total"
	la var pce_food "per capita exp, food"
	la var pce_nondur "per capita exp, non-durables"
	la var pce_dur "per capita exp, durables"
	la var pce_nonfd "per capita exp, non-food"
	
qui compress
la da "NSS RN43 SCH1.0: HH characteristics & expenditures"
save "Intermediate/nss43_1.0_dta/nss43_01_hhexp.dta", replace
