# Supplementary material for: Health and Hunger: Disease, Energy Needs, and the Indian Calorie Consumption Puzzle*
Source: Econ J (London). 2017 Apr 27;127(606):2378–409. doi: 10.1111/ecoj.12417 (PMC7797625; doi:10.1111/ecoj.12417)
Supplement: Supplementary file 1 [file TEJ-127-606-2378-s001.zip › data for replication/NSS results/02_Clean/03_nss61_1.0_clean_hhexp.do]

/*-----------------------------------------------------------------------------*
	NSS 61st Round (2004-2005) Schedule 1.0
	
	Calorie consumption based on quantities and expenditures 
	>> HOUSEHOLD EXPENDITURES <<
*-----------------------------------------------------------------------------*/
// Food and fuel expenditures

set more off
use "Intermediate/nss61_1.0_dta/nss61_01_level05.dta", clear

	destring itemno, replace
	destring v_total, replace

	/* 	I drop food group subtotals so that we don't accidentally
		double-count them.	*/
	drop if itemno==129|itemno==159|itemno==169|itemno==179|itemno==189| ///
		itemno==229|itemno==249|itemno==259|itemno==269|itemno==289| ///
		itemno==309|itemno==319|itemno==329|itemno==339|itemno==359


	gen hhid = fsu_no+","+subblock+","+stratum2+","+hhno
	replace v_total = v_total/100

*Categories
	gen cereal = (itemno>=101 & itemno<129)
	gen cersub = (itemno==139)	
	gen pulses = (itemno>=140 & itemno<159)
	gen milk = (itemno>=160 & itemno<169)
	gen edoil = (itemno>=170 & itemno<179)
	gen meat = (itemno>=180 & itemno<189)
	gen veg = (itemno>=190 & itemno<229)
	gen ffruit = (itemno>=230 & itemno<249)
	gen dfruit = (itemno>=250 & itemno<259)
	gen sugar = (itemno>=260 & itemno<269)
	gen salt = (itemno==279)
	gen spices = (itemno>=280 & itemno<289)
	gen bever = (itemno>=290 & itemno<309)
	gen pan = (itemno>=310 & itemno<319)
	gen tobac = (itemno>=320 & itemno<329)
	gen intox = (itemno>=330 & itemno<339)
	
	gen fuel = (itemno>=340 & itemno<359)

*Food
# delimit;
foreach x in cereal pulses cersub milk edoil meat veg ffruit
	dfruit sugar salt spices bever pan tobac intox fuel{;

	gen v30_`x' = v_total if `x'==1;

};
# delimit cr

collapse (sum) v30_*, by(hhid)

qui compress
save "Intermediate/nss61_1.0_dta/nss61_01_exp01.dta", replace

*------------------------------------------------------------------------------*

// Non-food expenditures: clothing and footwear

set more off
use "Intermediate/nss61_1.0_dta/nss61_01_level06.dta", clear

gen hhid = fsu_no+","+subblock+","+stratum2+","+hhno

	destring itemno, replace
	destring v30, replace
	destring v365, replace

	gen v30_cloth = v30/100 if itemno==379|itemno==389
	gen v30_footw = v30/100 if itemno==399
	gen v365_cloth = v365/100 if itemno==379|itemno==389
	gen v365_footw = v365/100 if itemno==399

collapse (sum) v30_* v365_*, by(hhid)

qui compress
save "Intermediate/nss61_1.0_dta/nss61_01_exp02.dta", replace

*------------------------------------------------------------------------------*

// Non-food expenditures: institutional

set more off
use "Intermediate/nss61_1.0_dta/nss61_01_level07.dta", clear

gen hhid = fsu_no+","+subblock+","+stratum2+","+hhno

	destring itemno, replace
	destring v30, replace
	destring v365, replace

	gen v30_edu = v30/100 if itemno==409
	gen v365_edu = v365/100 if itemno==409
	gen v30_medi = v30/100 if itemno==419
	gen v365_medi = v365/100 if itemno==419

collapse (sum) v30_* v365_*, by(hhid)

qui compress
save "Intermediate/nss61_1.0_dta/nss61_01_exp03.dta", replace

*------------------------------------------------------------------------------*

// Non-food expenditures: non-institutional

set more off
use "Intermediate/nss61_1.0_dta/nss61_01_level08.dta", clear

gen hhid = fsu_no+","+subblock+","+stratum2+","+hhno

	destring itemno, replace
	destring v30, replace

	gen v30_medn = v30/100 if itemno==429
	gen v30_ent = v30/100 if itemno==439
	gen v30_per = v30/100 if itemno==449
	gen v30_toi = v30/100 if itemno==459
	gen v30_sun = v30/100 if itemno==479
	gen v30_con = v30/100 if itemno==519
	gen v30_ser = v30/100 if itemno==499
	gen v30_ren = v30/100 if itemno==529|itemno==539
	gen v30_tax = v30/100 if itemno==549

collapse (sum) v30_*, by(hhid)

qui compress
save "Intermediate/nss61_1.0_dta/nss61_01_exp04.dta", replace

*------------------------------------------------------------------------------*

// Non-food expenditures: durables

set more off
use "Intermediate/nss61_1.0_dta/nss61_01_level09.dta", clear

gen hhid = fsu_no+","+subblock+","+stratum2+","+hhno

	destring itemno, replace
	destring v30, replace
	destring v365, replace
	destring possess, replace

	gen v30_fur = v30/100 if itemno==559
	gen v30_rec = v30/100 if itemno==569
	gen v30_jew = v30/100 if itemno==579  
	gen v30_ute = v30/100 if itemno==589
	gen v30_app = v30/100 if itemno==609
	gen v30_tra = v30/100 if itemno==619
	gen v30_the = v30/100 if itemno==629
	gen v30_pgo = v30/100 if itemno==639
	gen v30_res = v30/100 if itemno==649
	
	gen v365_fur = v365/100 if itemno==559
	gen v365_rec = v365/100 if itemno==569 
	gen v365_jew = v365/100 if itemno==579 
	gen v365_ute = v365/100 if itemno==589 
	gen v365_app = v365/100 if itemno==609 
	gen v365_tra = v365/100 if itemno==619 
	gen v365_the = v365/100 if itemno==629 
	gen v365_pgo = v365/100 if itemno==639 
	gen v365_res = v365/100 if itemno==649 
	
	replace possess = . if possess!=1 & possess!=2
	gen has_radio = (possess==1) if itemno==561
	gen has_tv = (possess==1) if itemno==562
	gen has_fan = (possess==1) if itemno==590
	gen has_air = (possess==1) if itemno==591|itemno==592
	gen has_sew	= (possess==1) if itemno==594
	gen has_frig = (possess==1) if itemno==598
	gen has_bic = (possess==1) if itemno==610
	gen has_motor = (possess==1) if itemno==611|itemno==612

collapse (sum) v30_* v365_* has_*, by(hhid)
	
qui compress
save "Intermediate/nss61_1.0_dta/nss61_01_exp05.dta", replace

*------------------------------------------------------------------------------*

// NON-FOOD EXPENDITURES: COMBINE

set more off
use "Intermediate/nss61_1.0_dta/nss61_01_hh.dta", clear
merge 1:1 hhid using "Intermediate/nss61_1.0_dta/nss61_01_ind.dta"
	drop if _merge==2
	drop _merge
merge 1:1 hhid using "Intermediate/nss61_1.0_dta/nss61_01_exp01.dta"
	drop if _merge==2
	drop _merge
merge 1:1 hhid using "Intermediate/nss61_1.0_dta/nss61_01_exp02.dta"
	drop if _merge==2
	drop _merge	
merge 1:1 hhid using "Intermediate/nss61_1.0_dta/nss61_01_exp03.dta"
	drop if _merge==2
	drop _merge
merge 1:1 hhid using "Intermediate/nss61_1.0_dta/nss61_01_exp04.dta"
	drop if _merge==2
	drop _merge
merge 1:1 hhid using "Intermediate/nss61_1.0_dta/nss61_01_exp05.dta"
	drop if _merge==2
	drop _merge
	
*HH budget shares for food, non-durables, and durables
*Note: for durables and clothing/footwear, use 365 days recall
# delimit;
egen exp_food = rsum(v30_cereal v30_cersub v30_pulses v30_milk 
	v30_meat v30_edoil v30_veg v30_ffruit v30_dfruit v30_sugar 
	v30_salt v30_spices v30_bever v30_pan v30_tobac v30_intox);
egen exp_nd30 = rsum(v30_fuel v30_ent v30_edu  
	v30_per v30_toi v30_sun v30_ser v30_con 
	v30_ren v30_tax v30_medi v30_medn);
egen exp_nd365 = rsum(v365_cloth v365_footw);	
egen exp_dur = rsum(v365_fur v365_rec v365_jew v365_ute 
	v365_app v365_tra v365_the v365_pgo v365_res);	
	
	replace exp_nd365 = exp_nd365*(30/365);
	replace exp_dur = exp_dur*(30/365);
# delimit cr

	gen pce_total = ((exp_food+exp_nd30+exp_nd365+exp_dur)/hhsize)
	gen pce_food = exp_food/hhsize
	gen pce_nondur = (exp_nd30+exp_nd365)/hhsize
	gen pce_dur = exp_dur/hhsize
	gen pce_nonfd = pce_nondur+pce_dur

*Label variables
	la var exp_food "hh exp: food, 30 days"
	la var exp_nd30 "hh exp: non-durables, 30 days"
	la var exp_nd365 "hh exp: non-durables, 365/12 days"
	la var exp_dur "hh exp: durables, 365/12 days"

	la var pce_total "per capita exp, total"
	la var pce_food "per capita exp, food"
	la var pce_nondur "per capita exp, non-durables"
	la var pce_dur "per capita exp, durables"
	la var pce_nonfd "per capita exp, non-food"
	
qui compress
la da "NSS RN61 SCH1.0: HH characteristics & expenditures"
save "Intermediate/nss61_1.0_dta/nss61_01_hhexp.dta", replace
