# Supplementary material for: Health and Hunger: Disease, Energy Needs, and the Indian Calorie Consumption Puzzle*
Source: Econ J (London). 2017 Apr 27;127(606):2378–409. doi: 10.1111/ecoj.12417 (PMC7797625; doi:10.1111/ecoj.12417)
Supplement: Supplementary file 1 [file TEJ-127-606-2378-s001.zip › data for replication/NSS results/02_Clean/04_nss43_1.0_clean_kcal.do]

/*-----------------------------------------------------------------------------*
	NSS 43rd Round (1987-1988) Schedule 1.0
	
	Calorie consumption based on quantities and expenditures 
	>> CALORIES CONSUMPTION <<
	
	Note: nutritive values from NSS50
	Prerequisite files: nss43_1.0_compile.do
						01_nss43_1.0_clean_hh.do
						02_nss43_1.0_clean_ind.do
						03_nss43_1.0_clean_hhexp.do
*-----------------------------------------------------------------------------*/
** Calories consumption
set more off
use "Intermediate/nss43_1.0_dta/nss43_01_level06r.dta", clear
append using "Intermediate/nss43_1.0_dta/nss43_01_level06u.dta"

gen hhid = fsu_no+","+substrat+","+hhno
	la var hhid "unique household identifier"

destring itemno, replace

* Quantity and value recorded in hundredths (2 decimal places)
	gen unitflag = (itemno==236|itemno==270|itemno==271|itemno==272| ///
		itemno==330|itemno==333|itemno==337|(itemno>=380 & itemno<=388)| ///
		(itemno>=390 & itemno<=393)|itemno==395|itemno==396|itemno==400| ///
		itemno==408|itemno==410|itemno==413|(itemno>=415 & itemno<=418)| ///
		(itemno>=430 & itemno<=438)|itemno==440|itemno==441|itemno==450)

	foreach x in q_cash q_home q_gift q_total{
	
		destring `x', replace force
		replace `x' = `x'/100
	
	}
	foreach x in v_cash v_home v_gift v_total{
	
		destring `x', replace force
		replace `x' = `x'/100

	}

* Drop duplicated entries
	duplicates tag hhid itemno q_cash q_home q_gift q_total, gen(duptag)
	gsort hhid itemno -q_total
	by hhid itemno: gen entryno = _n
	drop if entryno>1 & duptag>0
	drop entryno duptag

* Combine wheat/atta and coarse grains/products
	replace itemno = 111 if itemno==110
	replace itemno = 121 if itemno==120
	replace itemno = 131 if itemno==130
	replace itemno = 141 if itemno==140
	replace itemno = 151 if itemno==150
	replace itemno = 161 if itemno==160
	replace itemno = 171 if itemno==170	
	
collapse (sum) q_* v_*, by(sector subround hhid itemno)

* Source of food
	gen source = 1 		if (q_cash>0 & q_home==0 & q_gift==0)
	replace source = 2 	if (q_cash==0 & q_home>0 & q_gift==0)
	replace source = 3 	if (q_cash>0 & q_home>0 & q_gift==0)
	replace source = 4 	if (q_cash==0 & q_home==0 & q_gift>0)
	replace source = 9 	if (q_cash>0 & q_gift>0)|(q_home>0 & q_gift>0)
	replace source = 99 if (q_cash==0 & q_home==0 & q_gift==0)
	
	keep sector subround hhid itemno q_home v_home q_gift v_gift q_total v_total source
		
* Calorie conversion factors
	gen kcal_q = .
	gen kcal_v = .
	destring itemno, replace
	
	replace kcal_q=	3460	if itemno==	102		//	rice
	replace kcal_q=	3460	if itemno==	103		//	chira
	replace kcal_q=	3250	if itemno==	104		//	khoi,lawa
	replace kcal_q=	3250	if itemno==	105		//	muri
	replace kcal_q=	3460	if itemno==	108		//	other rice products
	
	replace kcal_q=	3460	if itemno==	110		//	wheat
	replace kcal_q=	3410	if itemno==	111		//	atta
	replace kcal_q=	3480	if itemno==	112		//	maida
	replace kcal_q=	3480	if itemno==	113		//	suji,rawa
	replace kcal_q=	3520	if itemno==	114		//	sewai,nudles
	replace kcal_q=	2450	if itemno==	115		//	bread(bakery)
	replace kcal_q=	3460	if itemno==	118		//	other wheat products
	
	replace kcal_q=	3490	if itemno==	120		//	jowar
	replace kcal_q=	3490	if itemno==	121		//	jowar products
	replace kcal_q=	3610	if itemno==	130		//	bajra
	replace kcal_q=	3032	if itemno==	131		//	bajra products
	replace kcal_q=	3420	if itemno==	140		//	maize
	replace kcal_q=	3420	if itemno==	141		//	maize products
	replace kcal_q=	3360	if itemno==	150		//	barley
	replace kcal_q=	3360	if itemno==	151		//	barley products
	replace kcal_q=	2615	if itemno==	160		//	small-millets
	replace kcal_q=	2615	if itemno==	161		//	small-millets products
	replace kcal_q=	3280	if itemno==	170		//	ragi
	replace kcal_q=	3280	if itemno==	171		//	ragi products
	
	replace kcal_q=	3600	if itemno==	190		//	gram(full grain)
	replace kcal_q=	3600	if itemno==	191		//	gram products
	
	replace kcal_q=	3380	if itemno==	200		//	tapioca dry/sago
	replace kcal_q=	1570	if itemno==	201		//	tapioca(green)
	replace kcal_q=	1110	if itemno==	202		//	mahua
	replace kcal_q=	1330	if itemno==	203		//	jack fruit seed
	replace kcal_q=	1100	if itemno==	208		//	other cereal substitutes
	
	replace kcal_q=	3350	if itemno==	210		//	arhar(tur)
	replace kcal_q=	3720	if itemno==	211		//	gram(split gram)
	replace kcal_q=	3480	if itemno==	212		//	moong
	replace kcal_q=	3430	if itemno==	213		//	masur
	replace kcal_q=	3470	if itemno==	214		//	urd
	replace kcal_q=	3450	if itemno==	215		//	khesari
	replace kcal_q=	3150	if itemno==	216		//	peas
	replace kcal_q=	4320	if itemno==	217		//	soyabean
	replace kcal_q=	3400	if itemno==	218		//	other pulses
	replace kcal_q=	3400	if itemno==	220		//	besan
	replace kcal_q=	3400	if itemno==	228		//	other pulse products
	
	replace kcal_q=	1000	if itemno==	230		//	milk(liquid)
	replace kcal_q=	3570	if itemno==	231		//	baby food
	replace kcal_q=	4960	if itemno==	232		//	milk(cond./powder)
	replace kcal_q=	600	if itemno==	233		//	curd
	replace kcal_q=	9000	if itemno==	234		//	ghee
	replace kcal_q=	7290	if itemno==	235		//	butter
	
	replace kcal_q=	9000	if itemno==	240		//	vanaspati
	replace kcal_q=	9000	if itemno==	241		//	margarine
	replace kcal_q=	9000	if itemno==	242		//	mustard oil
	replace kcal_q=	9000	if itemno==	243		//	ground nut oil
	replace kcal_q=	9000	if itemno==	244		//	coconut oil
	replace kcal_q=	9000	if itemno==	245		//	gingelly(til) oil
	replace kcal_q=	9000	if itemno==	246		//	linseed oil
	replace kcal_q=	9000	if itemno==	247		//	refined oil
	replace kcal_q=	9000	if itemno==	250		//	palm oil
	replace kcal_q=	9000	if itemno==	251		//	rapeseed oil
	replace kcal_q=	5410	if itemno==	252		//	oil seed
	replace kcal_q=	9000	if itemno==	258		//	edible oil(others)
	
	replace kcal_q=	1180	if itemno==	260		//	goat meat
	replace kcal_q=	1940	if itemno==	261		//	mutton
	replace kcal_q=	1140	if itemno==	262		//	beef
	replace kcal_q=	1140	if itemno==	263		//	pork
	replace kcal_q=	860	if itemno==	264		//	buffalo meat
	replace kcal_q=	900	if itemno==	268		//	other meat
	replace kcal_q=	709	if itemno==	271		//	other birds
	replace kcal_q=	100	if itemno==	272		//	eggs
	replace kcal_q=	1050	if itemno==	274		//	fish-fresh
	replace kcal_q=	3000	if itemno==	275		//	fish-dry
	
	replace kcal_q=	970	if itemno==	280		//	potato
	replace kcal_q=	970	if itemno==	281		//	arum
	replace kcal_q=	170	if itemno==	282		//	radish
	replace kcal_q=	480	if itemno==	283		//	carrot
	replace kcal_q=	290	if itemno==	284		//	turnip
	replace kcal_q=	430	if itemno==	285		//	beet
	replace kcal_q=	1200	if itemno==	286		//	sweet potato
	replace kcal_q=	550	if itemno==	287		//	onion
	replace kcal_q=	600	if itemno==	288		//	other root vegetables
	replace kcal_q=	250	if itemno==	290		//	pumpkin
	replace kcal_q=	120	if itemno==	291		//	gourd
	replace kcal_q=	400	if itemno==	292		//	bitter gourd
	replace kcal_q=	130	if itemno==	293		//	cucumber
	replace kcal_q=	200	if itemno==	294		//	parwal/patal
	replace kcal_q=	170	if itemno==	295		//	jhinga/torai
	replace kcal_q=	180	if itemno==	296		//	snake gourd
	replace kcal_q=	162	if itemno==	298		//	other gourds
	replace kcal_q=	300	if itemno==	300		//	cauliflower
	replace kcal_q=	270	if itemno==	301		//	cabbage
	replace kcal_q=	240	if itemno==	302		//	brinjal
	replace kcal_q=	350	if itemno==	303		//	lady's finger
	replace kcal_q=	260	if itemno==	304		//	palak
	replace kcal_q=	550	if itemno==	305		//	other leafy vegetables
	replace kcal_q=	244	if itemno==	306		//	french beans and barbuti
	replace kcal_q=	200	if itemno==	307		//	tomato
	replace kcal_q=	930	if itemno==	310		//	peas
	replace kcal_q=	290	if itemno==	311		//	chilli(green)
	replace kcal_q=	240	if itemno==	312		//	capsicum
	replace kcal_q=	640	if itemno==	313		//	plantain(green)
	replace kcal_q=	510	if itemno==	314		//	jack fruit(green)
	
	replace kcal_q=	116	if itemno==	330		//	banana
	replace kcal_q=	880	if itemno==	331		//	jack fruit
	replace kcal_q=	160	if itemno==	332		//	watermelon
	replace kcal_q=	460	if itemno==	333		//	pineapple
	replace kcal_q=	660	if itemno==	334		//	coconut
	replace kcal_q=	1150	if itemno==	336		//	singhara
	replace kcal_q=	50	if itemno==	337		//	orange,mausambi
	replace kcal_q=	740	if itemno==	340		//	mango
	replace kcal_q=	170	if itemno==	341		//	kharbooza
	replace kcal_q=	520	if itemno==	342		//	pears(naspati)
	replace kcal_q=	530	if itemno==	343		//	berries
	replace kcal_q=	610	if itemno==	344		//	leechi
	replace kcal_q=	590	if itemno==	345		//	apple
	replace kcal_q=	710	if itemno==	346		//	grapes
	
	replace kcal_q=	6620	if itemno==	350		//	coconut(copra)
	replace kcal_q=	5670	if itemno==	351		//	groundnut
	replace kcal_q=	3170	if itemno==	352		//	dates
	replace kcal_q=	5960	if itemno==	353		//	cashewnut
	replace kcal_q=	6870	if itemno==	354		//	walnut
	replace kcal_q=	4100	if itemno==	355		//	other nuts
	replace kcal_q=	3080	if itemno==	356		//	raisin(khishmish,monacca,etc.)
	replace kcal_q=	3060	if itemno==	358		//	other dry fruits
	
	replace kcal_q=	3980	if itemno==	360		//	sugar(crystal)
	replace kcal_q=	3940	if itemno==	361		//	khandsari
	replace kcal_q=	3830	if itemno==	362		//	gur(cane)
	replace kcal_q=	3500	if itemno==	363		//	gur(others)
	replace kcal_q=	3980	if itemno==	364		//	sugar candy(misri)
	replace kcal_q=	3190	if itemno==	365		//	honey
	replace kcal_q=	3500	if itemno==	368		//	sugar(others)
	
	replace kcal_q=	3.49	if itemno==	380		//	tumeric
	replace kcal_q=	3.04	if itemno==	381		//	black pepper
	replace kcal_q=	2.46	if itemno==	382		//	dry chillies
	replace kcal_q=	1.45	if itemno==	383		//	garlic
	replace kcal_q=	2.83	if itemno==	384		//	tamarind
	replace kcal_q=	0.67	if itemno==	385		//	ginger
	replace kcal_q=	0.8	if itemno==	386		//	curry powder
	replace kcal_q=	3.6	if itemno==	388		//	other spices
	
	replace kcal_q=	27	if itemno==	390		//	tea(cups)
	replace kcal_q=	0	if itemno==	391		//	tea(leaf)
	replace kcal_q=	40	if itemno==	392		//	coffee(cups)
	replace kcal_q=	0	if itemno==	393		//	coffee(powder)
	replace kcal_q=	80	if itemno==	395		//	cold beverage(bottled or canned)
	replace kcal_q=	50	if itemno==	396		//	fruit juice and shake
	replace kcal_q=	60	if itemno==	400		//	coconut green
	replace kcal_q=	1200	if itemno==	413		//	cooked meals
	replace kcal_q=	4	if itemno==	415		//	pickles
	replace kcal_q=	0.6	if itemno==	416		//	sauce
	replace kcal_q=	2.5	if itemno==	417		//	jam,jelly
	
	replace kcal_q=	2.2	if itemno==	430		//	pan(leaf)
	replace kcal_q=	3.7	if itemno==	431		//	pan(finished)
	replace kcal_q=	6.55	if itemno==	432		//	supari
	replace kcal_q=	380	if itemno==	451		//	toddy
	replace kcal_q=	380	if itemno==	452		//	country liquor
	replace kcal_q=	380	if itemno==	454		//	beer
	replace kcal_q=	380	if itemno==	455		//	foreign liquor or refined liquor(brandy,whisky,etc.)
	
	replace kcal_v=	25	if itemno==	236		//	ice-cream
	replace kcal_v=	126	if itemno==	238		//	other milk products
	replace kcal_v=	24.222	if itemno==	270		//	poultry
	replace kcal_v=	80	if itemno==	273		//	egg products
	replace kcal_v=	20	if itemno==	315		//	lemon
	replace kcal_v=	162	if itemno==	318		//	other vegetables
	replace kcal_v=	127.5	if itemno==	335		//	guava
	replace kcal_v=	20	if itemno==	348		//	other fresh fruits
	replace kcal_v=	44	if itemno==	408		//	other beverages(cocoa,chocolate,bournvita,ovaltine,horlicks)
	replace kcal_v=	123	if itemno==	410		//	biscuit
	replace kcal_v=	105	if itemno==	411		//	salted refreshment
	replace kcal_v=	80	if itemno==	412		//	prepared sweets
	replace kcal_v=	1003.781	if itemno==	414		//	cake,pastry
	replace kcal_v=	105	if itemno==	418		//	other processed food
	
* Deflation factors (CPIAL for rural, CPIIW for urban)
* Subrounds 1=Jul/Aug/Sep, 2=Oct/Nov/Dec, 3=Jan/Feb/Mar, 4=Apr/May/Jun
* Convert Rs. 1993-94 -> Rs. 1987-88
	destring subround, replace
	destring sector, replace

	gen cpi = .
	* Rural sector (CPIAL)
	replace cpi = ((604/1068)+(621/1088)+(649/1113))/3 if subround==1 & sector==1
	replace cpi = ((653/1134)+(655/1156)+(654/1166))/3 if subround==2 & sector==1
	replace cpi = ((657/1166)+(655/1166)+(658/1175))/3 if subround==3 & sector==1
	replace cpi = ((651/1165)+(667/1175)+(671/1189))/3 if subround==4 & sector==1
	* Urban sector (CPIIW)
	replace cpi = ((100/253)*(724/478)+(100/256)*(736/488)+(100/259)*(745/489))/3 if subround==1 & sector==2
	replace cpi = ((100/262)*(750/491)+(100/265)*(755/496)+(100/264)*(752/497))/3 if subround==2 & sector==2
	replace cpi = ((100/263)*(753/459)+(100/265)*(749/458)+(100/267)*(753/457))/3 if subround==3 & sector==2
	replace cpi = ((100/269)*(763/459)+(100/272)*(771/462)+(100/277)*(782/470))/3 if subround==4 & sector==2	
	
	replace kcal_v = kcal_v*cpi
	
* Multiply quantity (or value) with conversion factor to get calories
	gen pccal_total = kcal_q*q_total
	replace pccal_total = kcal_v*v_total if !missing(kcal_v)
	
	gen pccal_home = kcal_q*q_home
	replace pccal_home = kcal_v*v_home if !missing(kcal_v)

	gen pccal_gift = kcal_q*q_gift
	replace pccal_gift = kcal_v*v_gift if !missing(kcal_v)
	
	gen pccal_cash = kcal_q*(q_total-q_home-q_gift)
	replace pccal_cash = kcal_v*(v_total-v_home-v_gift) if !missing(kcal_v)
	gen flag_cash = pccal_cash<0
	replace pccal_cash = 0 if pccal_cash<0
	
	gen value_cash = (v_total-v_home-v_gift)
	replace value_cash = 0 if value_cash<0
	rename v_total value_total
	rename v_home value_home
	rename v_gift value_gift
	
* Aggregate food groups
	gen staple = ((itemno>=101 & itemno<=171)|(itemno>=200 & itemno<=208))
	gen tasty = ((itemno>=280 & itemno<=288)|(itemno>=360 & itemno<=368)| ///
		itemno==190|itemno==191|(itemno>=210 & itemno<=228)| ///
		itemno==334|itemno==350|itemno==351|(itemno>=353 & itemno<=355)| ///
		(itemno>=290 & itemno<=318)|(itemno>=330 & itemno<=333)| ///
		(itemno>=335 & itemno<=348)|itemno==352|itemno==356|itemno==358| ///
		itemno==396|itemno==400|(itemno>=260 & itemno<=275)| ///
		(itemno>=230 & itemno<=233)|itemno==238|itemno==234|itemno==235| ///
		(itemno>=240 & itemno<=258)|itemno==236|itemno==395|itemno==408| ///
		(itemno>=380 & itemno<=388)|(itemno>=390 & itemno<=393)| ///
		(itemno>=410 & itemno<=418)|(itemno>=430 & itemno<=432)| ///
		(itemno>=451 & itemno<=455))

	* Calories by food group and sources
	foreach x in total home cash gift{
		gen staple_`x' = pccal_`x' if staple==1
		gen tasty_`x' = pccal_`x' if tasty==1
		
		gen xstaple_`x' = value_`x' if staple==1
		gen xtasty_`x' = value_`x' if tasty==1
	}
	
* Collapse items to household-level observations
	collapse (sum) pccal* staple_* tasty_* value_* xstaple_* xtasty_* flag_cash, by(hhid)

* Merge with data on household characteristics
merge 1:1 hhid using "Intermediate/nss43_1.0_dta/nss43_01_hhexp.dta", gen(merge_cal)

* Prices (Rs per kcal)
		gen p_pccalt = value_total/pccal_total
		gen p_pccalh = value_home/pccal_home
		gen p_pccalc = value_cash/pccal_cash

		gen p_staplet = xstaple_total/staple_total
		gen p_stapleh = xstaple_home/staple_home
		gen p_staplec = xstaple_cash/staple_cash
		
		gen p_tastyt = xtasty_total/tasty_total
		gen p_tastyh = xtasty_home/tasty_home
		gen p_tastyc = xtasty_cash/tasty_cash
		
* Divide by 30*[household size] -> daily per capita calorie consumption
	foreach x in total home cash gift{
		foreach y in pccal staple tasty{
			replace `y'_`x' = `y'_`x'/(30*hhsize)
		}
	}
		
* Adjusted for meals taken by household and non-household members
	replace nmealguest = 0 if missing(nmealguest)
	gen mealmult = (nmealhome+nmealpay+nmealfree)/ ///
		(nmealhome+nmealpay+nmealguest)
	
	foreach y in pccal staple tasty{
		gen `y' = `y'_total*mealmult
		gen `y'h = `y'_home*mealmult
		gen `y'c = `y'_cash*mealmult
		gen `y'g = `y'_gift*mealmult
	}

* Calories per consumer unit
	foreach y in pccal staple tasty{
		gen `y'_cu = `y'_total*(hhsize/consunit)
	}	
	
* Person-level survey weight
	gen perwt = hhsize*hhwt	
	
* Variable labels
	la var perwt "person-level survey weight"
	la var pccal_total "per capita calorie consumption, total"
	la var pccal_home "total calories, home-grown stock"
	la var pccal_cash "total calories, cash purchase"
	la var pccal_gift "total calories, gift/collect/other"
	
	la var mealmult "meal multiplier"
	la var pccal "total calories, meals-adjusted"
	la var pccalh "total calories (home), meals-adjusted"
	la var pccalc "total calories (cash), meals-adjusted"
	la var pccalg "total calories (gift), meals-adjusted"	

keep	hhid hhwt perwt stat* district* fsu_no urban subround survey* ///
		industry occupation hhtype schtribe schcaste muslim othrel ///
		landow landin landne landout landps landcul landirr landgp grow_* ///
		ceremony nmealguest nmealfree nmealpay nmealhome mealmult ///
		missocc occup* missind indus* cropno occgp agegp*_m agegp*_f ///
		dwellunit cooking lighting mpce pccal* *staple* *tasty* hhsize consunit ///
		educ* v30* v365* has_* use_* exp_* pce_* p_* value_* ///
		flag_cash cropprod othentrp
			
qui compress
la da "NSS RN43 SCH1.0: Household characteristics + calories"
save "Intermediate/nss43_1.0_dta/nss43_hh_pccal.dta", replace
