# Supplementary material for: Health and Hunger: Disease, Energy Needs, and the Indian Calorie Consumption Puzzle*
Source: Econ J (London). 2017 Apr 27;127(606):2378–409. doi: 10.1111/ecoj.12417 (PMC7797625; doi:10.1111/ecoj.12417)
Supplement: Supplementary file 1 [file TEJ-127-606-2378-s001.zip › data for replication/NSS results/02_Clean/04_nss61_1.0_clean_kcal.do]

/*-----------------------------------------------------------------------------*
	NSS 61st Round (2004-2005) Schedule 1.0
	Calorie consumption based on quantities and expenditures 
	>> CALORIES CONSUMPTION <<
*-----------------------------------------------------------------------------*/
set more off
use "Intermediate/nss61_1.0_dta/nss61_01_level05.dta", clear

	destring mlt, replace
	destring nss, replace
	destring nsc, replace

gen hhid = fsu_no+","+subblock+","+stratum2+","+hhno
gen hhwt = mlt/100 if nss==nsc
	quietly replace hhwt = mlt/200 if nss!=nsc

# delimit;
	foreach x in itemno q_home q_total v_home v_total sector {;
		destring `x', replace;
	};

	**For Round 61, all quantities have 3 decimal places regardless of unit;
	gen unitflag = (itemno==180|itemno==221|itemno==222|itemno==223|
		itemno==230|itemno==233|itemno==234|itemno==237|itemno==297|
		(itemno>=280 & itemno<=286)|(itemno>=290 & itemno<=293)|
		itemno==303|(itemno>=305 & itemno<=307)|(itemno>310 & itemno<=312));

	replace q_home = q_home/1000;
	replace q_home = 0 if missing(q_home);
	replace q_total = q_total/1000;
	replace q_total = 0 if missing(q_total);
	
	replace v_home = v_home/100;
	replace v_home = 0 if missing(v_home);
	replace v_total = v_total/100;
	replace v_total = 0 if missing(v_total);
# delimit cr
		
*Calorie conversion factor
	gen kcal_q = .
	gen kcal_v = .
	destring source, replace
	replace source = 9 if missing(source)	// missing source is considered "other"

*Cereals
	quietly replace kcal_q = 3460 if itemno==101|itemno==102|itemno==103|itemno==106	// rice, chira, other rice products
	quietly replace kcal_q = 3250 if itemno==104|itemno==105							// khoi/lawa, muri
	quietly replace kcal_q = 3410 if itemno==107|itemno==108							// wheat/atta
	quietly replace kcal_q = 3480 if itemno==110|itemno==111|itemno==114				// maida, suji/rawa
	quietly replace kcal_q = 3520 if itemno==112										// sewai/noodles
	quietly replace kcal_q = 2450 if itemno==113										// bread (bakery)
	quietly replace kcal_q = 3460 if itemno==114										// other wheat products
	quietly replace kcal_q = 3490 if itemno==115										// jowar & products
	quietly replace kcal_q = 3032 if itemno==116										// bajra & products
	quietly replace kcal_q = 3420 if itemno==117										// maize & products
	quietly replace kcal_q = 3360 if itemno==118										// barley & products
	quietly replace kcal_q = 2615 if itemno==120										// small millets & products
	quietly replace kcal_q = 3280 if itemno==121										// ragi & products
	quietly replace kcal_q = 2615 if itemno==122										// other cereals

*Cereal substitutes (e.g. tapioca, jackfruit seed)
	quietly replace kcal_q = 2090 if itemno==139										
	
*Pulses & pulse products
	quietly replace kcal_q = 3350 if itemno==140										// arhar/tur
	quietly replace kcal_q = 3720 if itemno==141|itemno==142							// gram (split), gram (whole)
	quietly replace kcal_q = 3480 if itemno==143										// moong
	quietly replace kcal_q = 3430 if itemno==144										// masur
	quietly replace kcal_q = 3470 if itemno==145										// urd
	quietly replace kcal_q = 3150 if itemno==146										// peas
	quietly replace kcal_q = 4320 if itemno==147										// soyabean
	quietly replace kcal_q = 3450 if itemno==148										// khesari
	quietly replace kcal_q = 3400 if itemno==150|itemno==152|itemno==153				// other pulses, besan, other pulse products
	quietly replace kcal_q = 3600 if itemno==151										// gram products

*Milk & milk products
	quietly replace kcal_q = 1000 if itemno==160										// milk (liquid, in liters)
	quietly replace kcal_q = 3570 if itemno==161										// baby food
	quietly replace kcal_q = 4960 if itemno==162										// milk (condensed/powder)
	quietly replace kcal_q = 600 if itemno==163											// curd
	quietly replace kcal_q = 9000 if itemno==164										// ghee
	quietly replace kcal_q = 7290 if itemno==165										// butter
	quietly replace kcal_v = 10.9 if itemno==166 & sector==1							// ice cream (rural)
	quietly replace kcal_v = 9.8 if itemno==166 & sector==2								// ice cream (urban)												
	quietly replace kcal_v = 55.2 if itemno==167 & sector==1							// other milk products (rural)
	quietly replace kcal_v = 49.7 if itemno==167 & sector==2							// other milk products (urban)

*Edible oil (vanaspati/margarine, mustard oil, groundnut oil, coconut oil, others)
	quietly replace kcal_q = 9000 if itemno==170| itemno==171|itemno==172|itemno==173|itemno==174 

*Egg, fish, & meat
	quietly replace kcal_q = 100 if itemno==180											// eggs (in numbers)
	quietly replace kcal_q = 1050 if itemno==181										// fish/prawn
	quietly replace kcal_q = 1180 if itemno==182										// goat meat/mutton
	quietly replace kcal_q = 1140 if itemno==183|itemno==184							// beef/buffalo meat, pork
	quietly replace kcal_q = 1090 if itemno==185										// chicken
	quietly replace kcal_q = 900 if itemno==186											// others, e.g. birds, crab, oyster, tortoise, etc.

*Vegetables
	quietly replace kcal_q = 970 if itemno==190											// potato
	quietly replace kcal_q = 550 if itemno==191											// onion
	quietly replace kcal_q = 170 if itemno==192											// radish
	quietly replace kcal_q = 480 if itemno==193											// carrot
	quietly replace kcal_q = 290 if itemno==194											// turnip
	quietly replace kcal_q = 430 if itemno==195											// beet
	quietly replace kcal_q = 1200 if itemno==196										// sweet potato
	quietly replace kcal_q = 970 if itemno==197											// arum
	quietly replace kcal_q = 250 if itemno==198											// pumpkin
	quietly replace kcal_q = 120 if itemno==200											// gourd
	quietly replace kcal_q = 400 if itemno==201											// bitter gourd
	quietly replace kcal_q = 130 if itemno==202											// cucumber
	quietly replace kcal_q = 200 if itemno==203											// parwal/patal
	quietly replace kcal_q = 170 if itemno==204											// jhinga/torai
	quietly replace kcal_q = 180 if itemno==205											// snake gourd
	quietly replace kcal_q = 270 if itemno==206											// papaya (green)
	quietly replace kcal_q = 300 if itemno==207											// cauliflower
	quietly replace kcal_q = 270 if itemno==208											// cabbage
	quietly replace kcal_q = 240 if itemno==210											// brinjal
	quietly replace kcal_q = 350 if itemno==211											// lady's finger
	quietly replace kcal_q = 260 if itemno==212											// palak/other leafy vegetables
	quietly replace kcal_q = 244 if itemno==213											// french beans/barbati
	quietly replace kcal_q = 200 if itemno==214											// tomato
	quietly replace kcal_q = 930 if itemno==215											// peas
	quietly replace kcal_q = 290 if itemno==216											// chillis (green)
	quietly replace kcal_q = 240 if itemno==217											// capsicum
	quietly replace kcal_q = 640 if itemno==218											// plantain (green)
	quietly replace kcal_q = 510 if itemno==220											// jackfruit (green)
	quietly replace kcal_q = 10 if itemno==221											// lemon (in numbers)
	quietly replace kcal_q = 1.45 if itemno==222										// garlic (in grams)
	quietly replace kcal_q = 0.67 if itemno==223										// ginger (in grams)
	quietly replace kcal_v = 70.6 if itemno==224 & sector==1							// other vegetables (rural)
	quietly replace kcal_v = 63.6 if itemno==224 & sector==2							// other vegetables (urban)

*Fruits (fresh)
	quietly replace kcal_q = 116 if itemno==230											// banana (in numbers)
	quietly replace kcal_q = 880 if itemno==231											// jackfruit
	quietly replace kcal_q = 160 if itemno==232											// watermelon
	quietly replace kcal_q = 460 if itemno==233											// pineapple (in numbers)
	quietly replace kcal_q = 660 if itemno==234											// coconut (in numbers)				
	quietly replace kcal_q = 510 if itemno==235											// guava
	quietly replace kcal_q = 1150 if itemno==236										// singhara
	quietly replace kcal_q = 50 if itemno==237											// orange/mausami
	quietly replace kcal_q = 320 if itemno==238											// papaya
	quietly replace kcal_q = 740 if itemno==240											// mango
	quietly replace kcal_q = 170 if itemno==241											// kharbooza
	quietly replace kcal_q = 520 if itemno==242											// pears/naspati
	quietly replace kcal_q = 530 if itemno==243											// berries
	quietly replace kcal_q = 610 if itemno==244											// leechi
	quietly replace kcal_q = 590 if itemno==245											// apple
	quietly replace kcal_q = 710 if itemno==246											// grapes
	quietly replace kcal_v = 9 if itemno==247 & sector==1								// other fresh fruits (rural)
	quietly replace kcal_v = 8.2 if itemno==247 & sector==2								// other fresh fruits (urban)	

*Fruits (dry)
	quietly replace kcal_q = 6620 if itemno==250										// coconut (copra)
	quietly replace kcal_q = 5670 if itemno==251										// groundnut
	quietly replace kcal_q = 3170 if itemno==252										// dates
	quietly replace kcal_q = 5690 if itemno==253										// cashewnut
	quietly replace kcal_q = 6870 if itemno==254										// walnut
	quietly replace kcal_q = 4100 if itemno==255										// other nuts
	quietly replace kcal_q = 3080 if itemno==256										// raisin/kishmish/monacca/etc.
	quietly replace kcal_q = 3060 if itemno==257										// other dry fruits

*Sugar
	quietly replace kcal_q = 3980 if itemno==260|itemno==261|itemno==263				// sugar, candy/misri
	quietly replace kcal_q = 3830 if itemno==262										// gur
	quietly replace kcal_q = 3190 if itemno==264										// honey

*Spices
	quietly replace kcal_q = 3.49 if itemno==280										// tumeric (in grams)
	quietly replace kcal_q = 3.04 if itemno==281										// black pepper (in grams)
	quietly replace kcal_q = 2.46 if itemno==282										// dry chillies (in grams)
	quietly replace kcal_q = 0.67 if itemno==283										// tamarind (in grams)
	quietly replace kcal_q = 0.80 if itemno==284										// curry powder (in grams)
	quietly replace kcal_q = 3.60 if itemno==286										// other spices (in grams)

*Beverages
	quietly replace kcal_q = 27 if itemno==290											// tea (cups)
	quietly replace kcal_q = 0 if itemno==291|itemno==293								// tea (leaf), coffee (powder)
	quietly replace kcal_q = 40 if itemno==292											// coffee (cups)
	quietly replace kcal_q = 320 if itemno==295											// cold beverages (bottled/canned)
	quietly replace kcal_q = 250 if itemno==296											// fruit juice and shake
	quietly replace kcal_q = 60 if itemno==297											// coconut (green, in numbers)
	quietly replace kcal_v = 19 if itemno==298 & sector==1								// other beverages (rural)
	quietly replace kcal_v = 17.1 if itemno==298 & sector==2							// other beverages (urban)
	quietly replace kcal_v = 53.4 if itemno==300 & sector==1							// biscuits (rural)
	quietly replace kcal_v = 48.1 if itemno==300 & sector==2							// biscuits (urban)	
	quietly replace kcal_v = 46.1 if itemno==301 & sector==1							// salted refreshments (rural)
	quietly replace kcal_v = 41.6 if itemno==301 & sector==2							// salted refreshments (urban)	
	quietly replace kcal_v = 35.3 if itemno==302 & sector==1							// prepared sweets (rural)
	quietly replace kcal_v = 31.8 if itemno==302 & sector==2							// prepared sweets (urban)		
	quietly replace kcal_q = 1200 if itemno==303										// cooked meals (in numbers)
	quietly replace kcal_q = 5000 if itemno==304										// cake/pastry
	quietly replace kcal_q = 4 if itemno==305											// pickles (in grams)
	quietly replace kcal_q = 0.60 if itemno==306										// sauce (in grams)
	quietly replace kcal_q = 2.50 if itemno==307										// jam/jelly
	quietly replace kcal_v = 46.1 if itemno==308 & sector==1							// other processed food (rural)
	quietly replace kcal_v = 41.6 if itemno==308 & sector==2							// other processed food (urban)
	
*Pan
	quietly replace kcal_q = 2.20 if itemno==310										// pan (leaf, in numbers)
	quietly replace kcal_q = 3.70 if itemno==311										// pan (finished, in numbers)
	quietly replace kcal_q = 6.55 if itemno==312										// supari (in grams)

*Intoxicants
	quietly replace kcal_q = 380 if itemno==331|itemno==332|itemno==333|itemno==334		// toddy/country liquor/beer/foreign liquor

**********
	
# delimit;
	*Calories from all sources;
	gen pccal_total = kcal_q*q_total;
	replace pccal_total = kcal_v*v_total if !missing(kcal_v);

	*Calories from home-grown stock	;
	gen pccal_home = kcal_q*(q_total) if (source==2);
	replace pccal_home = kcal_v*(v_total) if (source==2) & !missing(kcal_v);	
	replace pccal_home = kcal_q*(q_home) if (source==3);
	replace pccal_home = kcal_v*(v_home) if (source==3) & !missing(kcal_v);
		
	*Calories from cash purchases;
	**I assume that, if missing source, food comes from market;
	gen pccal_cash = kcal_q*(q_total) if (source==1);
	replace pccal_cash = kcal_v*(v_total) if (source==1) & !missing(kcal_v);	
	replace pccal_cash = kcal_q*(q_total-q_home) if (source==3);
	replace pccal_cash = kcal_v*(v_total-v_home) if (source==3) & !missing(kcal_v);
	
	*Calories from gifts, loans, free collection, exchanges, etc.;
	gen pccal_gift = kcal_q*q_total if (source==4|source==5|source==6|source==9);
	replace pccal_gift = kcal_v*v_total if (source==4|source==5|source==6|source==9) & !missing(kcal_v);
		
	*Expenditures;
	gen value_total = v_total;
	gen value_home = v_home;
	gen value_cash = v_total if source==1;
	replace value_cash = v_total-v_home if source==3;
	gen value_gift = v_total if (source==4|source==5|source==6|source==9);
		
*Aggregate food groups;
	gen staple = ((itemno>=101 & itemno<=122)|itemno==139);
	gen tasty = ((itemno>=190 & itemno<=197)|(itemno>=260 & itemno<=264)|
		(itemno>=140 & itemno<=153)|itemno==234|itemno==250|
		itemno==251|(itemno>=253 & itemno<=255)|(itemno>=198 & itemno<=221)|
		itemno==224|(itemno>=230 & itemno<=233)|(itemno>=235 & itemno<=247)|
		itemno==252|itemno==256|itemno==257|itemno==296|itemno==297|
		(itemno>=180 & itemno<=186)|(itemno>=160 & itemno<=163)|itemno==167|
		itemno==164|itemno==165|(itemno>=170 & itemno<=174)|itemno==166|
		itemno==222|itemno==223|(itemno>=280 & itemno<=286)|
		(itemno>=290 & itemno<=295)|(itemno>=298 & itemno<=308)|
		(itemno>=310 & itemno<=312)|(itemno>=331 & itemno<=334));

	*Calories by food group and sources;
	foreach x in total home cash gift{;
		gen staple_`x' = pccal_`x' if staple==1;
		gen tasty_`x' = pccal_`x' if tasty==1;
		
		gen xstaple_`x' = value_`x' if staple==1;
		gen xtasty_`x' = value_`x' if tasty==1;
	};

*Collapse items to household-level observations;
	collapse (sum) pccal_total pccal_home pccal_cash pccal_gift 
		staple_* tasty_* value_* xstaple_* xtasty_*, by(hhid);

*Merge with data on household characteristics;
merge 1:1 hhid using "Intermediate/nss61_1.0_dta/nss61_01_hhexp.dta", gen(merge_cal);

*Prices (Rs per kcal);
		gen p_pccalt = value_total/pccal_total;
		gen p_pccalh = value_home/pccal_home;
		gen p_pccalc = value_cash/pccal_cash;

		gen p_staplet = xstaple_total/staple_total;
		gen p_stapleh = xstaple_home/staple_home;
		gen p_staplec = xstaple_cash/staple_cash;
		
		gen p_tastyt = xtasty_total/tasty_total;
		gen p_tastyh = xtasty_home/tasty_home;
		gen p_tastyc = xtasty_cash/tasty_cash;	

*Divide by 30*[household size] -> daily per capita calorie consumption;
	foreach x in total home cash gift{;
		foreach y in pccal staple tasty{;
			replace `y'_`x' = `y'_`x'/(30*hhsize);
		};
	};

*Adjusted for meals taken by household and non-household members;
	replace nmealguest = 0 if missing(nmealguest);
	gen mealmult = (nmealhome+nmealpay+nmealfree)/
		(nmealhome+nmealpay+nmealguest);
	
	foreach y in pccal staple tasty{;
		gen `y' = `y'_total*mealmult;
		gen `y'h = `y'_home*mealmult;
		gen `y'c = `y'_cash*mealmult;
		gen `y'g = `y'_gift*mealmult;
	};

*Calories per consumer unit;
	foreach y in pccal staple tasty{;
		gen `y'_cu = `y'_total*(hhsize/consunit);
	};	
	
*Variable labels;
	la var pccal_total "per capita calorie consumption, total";
	la var pccal_home "total calories, home-grown stock";
	la var pccal_cash "total calories, cash purchase";
	la var pccal_gift "total calories, gift/collect/other";
	
	la var mealmult "meal multiplier";
	la var pccal "total calories, meals-adjusted";
	la var pccalh "total calories (home), meals-adjusted";
	la var pccalc "total calories (cash), meals-adjusted";
	la var pccalg "total calories (gift), meals-adjusted";	

keep	hhid hhwt perwt stat* district* fsu_no urban subround survey*
		industry occupation hhtype schtribe schcaste muslim othrel
		ownland landow landin landne landout landps landcul landirr landgp
		ceremony *mealguest nmealfree nmealpay nmealhome mealmult
		missocc occup* missind indus* cropno occgp agegp*_m agegp*_f
		dwellunit cooking lighting mpce pccal* *staple* *tasty* hhsize consunit
		educ* rationcard cardtype ben_* v30_* v365_* has_* exp_* pce_* p_* value_*;
# delimit cr	
		
quietly compress
la da "NSS RN61 SCH1.0: Household characteristics + calories"
save "Intermediate/nss61_1.0_dta/nss61_hh_pccal.dta", replace	
