# Supplementary material for: Health and Hunger: Disease, Energy Needs, and the Indian Calorie Consumption Puzzle*
Source: Econ J (London). 2017 Apr 27;127(606):2378–409. doi: 10.1111/ecoj.12417 (PMC7797625; doi:10.1111/ecoj.12417)
Supplement: Supplementary file 1 [file TEJ-127-606-2378-s001.zip › data for replication/NSS results/02_Clean/05_nss38_10_clean.do]

/*-----------------------------------------------------------------------------*
	NSS 38th Round (1983) Schedule 10
	Clean data file(s)
*-----------------------------------------------------------------------------*/
set more off
use "Intermediate/nss38_10_dta/nss38_10_per-r.dta", clear
append using "Intermediate/nss38_10_dta/nss38_10_per-u.dta"

	egen statreg = concat(state region)  
	destring statreg, replace

	* Unique household identifier
	gen hhid = 	string(statreg) + "," + stratum + "," + subround + "," + ///
				subsample + "," + serialno + "," + hhno

	* Household characteristics that will be used to check match
	gen urban = sector == "2"
	gen femhead = sex_head == "2"
	destring hhgroup, replace
	destring hhtype, replace
	destring religion, replace
	
	foreach x in urban femhead hhgroup hhtype religion {
		rename `x' `x'_eus
	}
	
		gen hhsize_eus = 1
	
	* Age-sex categories
	gen female = (sex == "2") if sex == "1" | sex == "2"
		la def female_lab 0 "Male" 1 "Female", replace
		la val female female_lab
	
	destring age_code, replace
		la def age_code_lab 1 "0-4 years" ///
							2 "5-9 years" ///
							3 "10-14 years" ///
							4 "15-19 years" ///						
							5 "20-24 years" ///
							6 "25-29 years" ///
							7 "30-34 years" ///	
							8 "34-39 years" ///
							9 "40-44 years" ///
							10 "45-49 years" ///
							11 "50-54 years" ///
							12 "55-59 years" ///	
							13 "60-64 years" ///
							14 "65-99 years" ///						
							15 "missing age", replace					
		la val age_code age_code_lab
	
	* Employment
	gen p_status_gp = 1 		if prin_status_code == "11" | prin_status_code == "21"
	replace p_status_gp = 2 	if prin_status_code == "41" | prin_status_code == "51"
	replace p_status_gp = 3 	if prin_status_code == "31"
	replace p_status_gp = 4 	if prin_status_code == "92" | prin_status_code == "93"
	replace p_status_gp = 5		if prin_status_code == "81"
	replace p_status_gp = 6 	if prin_status_code == "01" | prin_status_code == "02" | ///
								   prin_status_code == "03" | prin_status_code == "04" | ///
								   prin_status_code == "96" | prin_status_code == "97" | ///
								   prin_status_code == "98"
	replace p_status_gp = 7 	if prin_status_code == "91"
	replace p_status_gp = 8 	if prin_status_code == "94" | prin_status_code == "95"

	gen s_status_gp = 1 		if sub_status_code == "11" | sub_status_code == "21"
	replace s_status_gp = 2 	if sub_status_code == "41" | sub_status_code == "51"
	replace s_status_gp = 3 	if sub_status_code == "31"
	replace s_status_gp = 4 	if sub_status_code == "92" | sub_status_code == "93"
	replace s_status_gp = 5		if sub_status_code == "81"
	replace s_status_gp = 6 	if sub_status_code == "01" | sub_status_code == "02" | ///
								   sub_status_code == "03" | sub_status_code == "04" | ///
								   sub_status_code == "96" | sub_status_code == "97" | ///
								   sub_status_code == "98"
	replace s_status_gp = 7 	if sub_status_code == "91"
	replace s_status_gp = 8 	if sub_status_code == "94" | sub_status_code == "95"
	
	la def status_gp_lab 	1 "Household enterprise" ///
							2 "Casual wage labor" ///
							3 "Regular wage employee" ///
							4 "Domestic duties" ///
							5 "Unemployed" ///
							6 "Other" ///
							7 "In school" ///
							8 "Too young or old", replace
	la val p_status_gp status_gp_lab
	la val s_status_gp status_gp_lab
	
	gen p_inddiv_gp = 1 		if prin_inddiv == "0" | prin_inddiv == "1" | prin_inddiv == "5"
	replace p_inddiv_gp = 2		if prin_inddiv == "2" | prin_inddiv == "3" | prin_inddiv == "4" | ///
								   prin_inddiv == "6" | prin_inddiv == "7"
	replace p_inddiv_gp = 3		if prin_inddiv == "8" | prin_inddiv == "9"		

	gen s_inddiv_gp = 1 		if sub_inddiv == "0" | sub_inddiv == "1" | sub_inddiv == "5"
	replace s_inddiv_gp = 2		if sub_inddiv == "2" | sub_inddiv == "3" | sub_inddiv == "4" | ///
								   sub_inddiv == "6" | sub_inddiv == "7"
	replace s_inddiv_gp = 3		if sub_inddiv == "8" | sub_inddiv == "9"	
	
	la def inddiv_gp_lab	1 "Agric/Mining/Construction" ///
							2 "Manuf/Elec/Trade/Business" ///
							3 "Service", replace
	la val p_inddiv_gp inddiv_gp_lab
	la val s_inddiv_gp inddiv_gp_lab
	
		
	gen agegp = 1 if age_code == 1
		replace agegp = 2 if age_code == 2
		replace agegp = 3 if age_code == 3
		replace agegp = 4 if age_code >= 4 & age_code <= 8
		replace agegp = 5 if age_code >= 9 & age_code <= 12
		replace agegp = 6 if age_code >= 13 & age_code <= 14
		replace agegp = 7 if age_code == 15
		
	gen emplgp = 1 if p_inddiv_gp == 1
		replace emplgp = 2 if p_inddiv_gp == 2
		replace emplgp = 3 if p_inddiv_gp == 3
		replace emplgp = 4 if (p_status_gp >= 4 & p_status_gp <= 8) & ///
							  (s_inddiv_gp == 1 | s_inddiv_gp == 2)
		replace emplgp = 5 if missing(emplgp) & ///
							  (p_status_gp >= 4 & p_status_gp <= 8)
							  
	gen age_empl_gp = .
	
	replace age_empl_gp = 1 if female == 0 & agegp == 1
	replace age_empl_gp = 2 if female == 1 & agegp == 1
	replace age_empl_gp = 3 if female == 0 & agegp == 2
	replace age_empl_gp = 4 if female == 1 & agegp == 2
	replace age_empl_gp = 5 if female == 0 & agegp == 3
	replace age_empl_gp = 6 if female == 1 & agegp == 3
	replace age_empl_gp = 7 if female == 0 & agegp == 7
	replace age_empl_gp = 8 if female == 1 & agegp == 7
	
	local j = 8
	forvalues s = 0/1{
		forvalues a = 4/6{
			forvalues e = 1/5{
				local j = `j' + 1
				di "age-employment group `j'"
				replace age_empl_gp = `j' ///
					if female == `s' & agegp == `a' & emplgp == `e'

			}
		}
	}
	
	tab age_empl_gp, gen(Iage_empl_gp)
	
	collapse (mean) Iage_empl_gp* (sum) hhsize_eus, ///
		by(hhid urban_eus femhead_eus hhgroup_eus hhtype_eus religion_eus)
		
	/* 	note: there are two households in the sample that shares the same
		"hhid" -- drop both, which should not affect results much since
		it's two household-level observations */	
		
	duplicates tag hhid, gen(duptag)
	drop if duptag > 0
	drop duptag
		
compress
save "Intermediate/nss38_10_dta/nss38_hh_age-empl.dta", replace
