# Supplementary material for: Health and Hunger: Disease, Energy Needs, and the Indian Calorie Consumption Puzzle*
Source: Econ J (London). 2017 Apr 27;127(606):2378–409. doi: 10.1111/ecoj.12417 (PMC7797625; doi:10.1111/ecoj.12417)
Supplement: Supplementary file 1 [file TEJ-127-606-2378-s001.zip › data for replication/NSS results/03_DistrictPanel/00_Construct_NSS43_districtwt.do]

/*-----------------------------------------------------------------------------*
	NSS 43rd Round (1987-1988) Schedule 1.0	
	Construct district-level household and person survey weights
*-----------------------------------------------------------------------------*/
set more off
use "Intermediate/nss43_1.0_dta/nss43_hh_pccal.dta"

collapse (sum) hhwt perwt, by(state district)

	la var state "state"
	la var hhwt "household-level survey weight"
	la var perwt "person-level survey weight"

la da "NSS 43 Schedule 1.0 - District-level survey weights"
save "Intermediate/nss43_districtwt.dta", replace
