# Supplementary material for: Health and Hunger: Disease, Energy Needs, and the Indian Calorie Consumption Puzzle*
Source: Econ J (London). 2017 Apr 27;127(606):2378–409. doi: 10.1111/ecoj.12417 (PMC7797625; doi:10.1111/ecoj.12417)
Supplement: Supplementary file 1 [file TEJ-127-606-2378-s001.zip › data for replication/NSS results/03_DistrictPanel/01_CombineData.do]

/*-----------------------------------------------------------------------------*
	NSS 43rd & 61st Rounds (1987-88, 2004-05)
	
	Calories, disease, and sanitation
	Combine HH datasets for NSS 43rd and 61st rounds
*-----------------------------------------------------------------------------*/
# delimit;
** ROUND 61;
set more off;
use "Intermediate/districtimr_codes.dta", clear;
	sort state61 district61;
	by state61 district61: gen nobs = _n;
	duplicates tag state61 district61 newC, gen(duptag);
	drop if duptag==1 & nobs==2;
	drop duptag nobs;
	
merge 1:m state61 district61 ///
	using "Intermediate/nss61_1.0_dta/nss61_hh_pccal.dta", 
	gen(merge61);

	drop *old*;
	rename newA imrA;
	rename newB imrB;
	rename newC imrC;
	rename toiletnew toilet;
	
	gen round = 61;

qui compress;
save "Intermediate/pccal-imr_nss61_hh.dta", replace;
# delimit cr

*------------------------------------------------------------------------------*
	
# delimit;
** ROUND 43;
set more off;
use "Intermediate/districtimr_codes.dta", clear;
merge m:1 state district ///
	using "Intermediate/nss43_districtwt.dta";
	
	sort state district;
	by state district: gen nobs = _n;
	duplicates tag state district oldC, gen(duptag);
	
collapse (mean) oldA oldB oldC toiletold [pw=hhwt], by(state district);

merge 1:m state district ///
	using "Intermediate/nss43_1.0_dta/nss43_hh_pccal.dta", 
	gen(merge43);

	rename oldA imrA;
	rename oldB imrB;
	rename oldC imrC;
	rename toiletold toilet;
	
	gen round = 43;
	
qui compress;
save "Intermediate/pccal-imr_nss43_hh.dta", replace;
# delimit cr

*------------------------------------------------------------------------------*

set more off
use "Intermediate/pccal-imr_nss61_hh.dta", clear
	destring dwellunit, replace	// dwellunit is byte in using data
	
append using "Intermediate/pccal-imr_nss43_hh.dta"

	destring surveymm, replace

	egen distid = group(state district)
	xtset distid
	
	gen rn61 = (round == 61)
	
	replace educ_m = 99 if missing(educ_m)
	replace educ_f = 99 if missing(educ_f)
	replace occgp = 99 if missing(occgp)

	gen cpi = 1 if round==43	
	replace cpi = (100/338)*(604/570) if surveyyy==2004 & surveymm==7 & urban==0
	replace cpi = (100/341)*(621/576) if surveyyy==2004 & surveymm==8 & urban==0
	replace cpi = (100/343)*(649/579) if surveyyy==2004 & surveymm==9 & urban==0
	replace cpi = (100/345)*(653/586) if surveyyy==2004 & surveymm==10 & urban==0
	replace cpi = (100/344)*(655/585) if surveyyy==2004 & surveymm==11 & urban==0
	replace cpi = (100/342)*(654/579) if surveyyy==2004 & surveymm==12 & urban==0
	replace cpi = (100/341)*(657/573) if surveyyy==2005 & surveymm==1 & urban==0
	replace cpi = (100/340)*(655/573) if surveyyy==2005 & surveymm==2 & urban==0
	replace cpi = (100/340)*(658/573) if surveyyy==2005 & surveymm==3 & urban==0
	replace cpi = (100/341)*(651/572) if surveyyy==2005 & surveymm==4 & urban==0
	replace cpi = (100/343)*(667/579) if surveyyy==2005 & surveymm==5 & urban==0
	replace cpi = (100/345)*(671/588) if surveyyy==2005 & surveymm==6 & urban==0

	replace cpi = (100/517)*(724/478) if surveyyy==2004 & surveymm==7 & urban==1
	replace cpi = (100/522)*(736/488) if surveyyy==2004 & surveymm==8 & urban==1
	replace cpi = (100/523)*(745/489) if surveyyy==2004 & surveymm==9 & urban==1
	replace cpi = (100/526)*(750/491) if surveyyy==2004 & surveymm==10 & urban==1
	replace cpi = (100/525)*(755/496) if surveyyy==2004 & surveymm==11 & urban==1
	replace cpi = (100/521)*(752/497) if surveyyy==2004 & surveymm==12 & urban==1
	replace cpi = (100/526)*(753/459) if surveyyy==2005 & surveymm==1 & urban==1
	replace cpi = (100/525)*(749/458) if surveyyy==2005 & surveymm==2 & urban==1
	replace cpi = (100/525)*(753/457) if surveyyy==2005 & surveymm==3 & urban==1
	replace cpi = (100/529)*(763/459) if surveyyy==2005 & surveymm==4 & urban==1
	replace cpi = (100/527)*(771/462) if surveyyy==2005 & surveymm==5 & urban==1
	replace cpi = (100/529)*(782/470) if surveyyy==2005 & surveymm==6 & urban==1

	gen rmpce = cpi*mpce
	gen lrmpce = log(cpi*mpce)
	gen lmpce = log(mpce)
	
# delimit;
	gen northeast = (state==3|state==13|state==14|state==15|state==19|
		state==21|state==25|state==31);
	gen smallstate = (state==24|state==26|state==27|state==29|state==30|
		state==32);
# delimit cr

qui compress
save "Intermediate/pccal-imr_nss_hh.dta", replace
