# Supplementary material for: Health and Hunger: Disease, Energy Needs, and the Indian Calorie Consumption Puzzle*
Source: Econ J (London). 2017 Apr 27;127(606):2378–409. doi: 10.1111/ecoj.12417 (PMC7797625; doi:10.1111/ecoj.12417)
Supplement: Supplementary file 1 [file TEJ-127-606-2378-s001.zip › data for replication/NSS results/03_DistrictPanel/02_Table2.do]

/*-----------------------------------------------------------------------------*
	NSS 43rd & 61st Rounds (1987-88, 2004-05)
	
	Calories, disease, and sanitation
	>> Table 2 <<
*-----------------------------------------------------------------------------*/
set more off
use "Intermediate/pccal-imr_nss_hh.dta", clear

	gen notoilet = 100-toilet
	replace notoilet = 100 if toilet<0
	la var notoilet "% hhs without latrine in district"
	
	gen lstaple = log(staple)
	la var lstaple "log of per capita staple calories"
	
	*Trimming procedure
	gen flag = 1
	sum staple if urban==0 & round==43 [aw=perwt], d
		local lower43r = `r(p1)'
		local higher43r = `r(p99)'
		replace flag = 0 if urban==0 & round==43 & (`lower43r'<staple & staple<`higher43r')
	sum staple if urban==1 & round==43 [aw=perwt], d
		local lower43u = `r(p1)'
		local higher43u = `r(p99)'
		replace flag = 0 if urban==1 & round==43 & (`lower43u'<staple & staple<`higher43u')
	sum staple if urban==0 & round==61 [aw=perwt], d
		local lower61r = `r(p1)'
		local higher61r = `r(p99)'
		replace flag = 0 if urban==0 & round==61 & (`lower61r'<staple & staple<`higher61r')
	sum staple if urban==1 & round==61 [aw=perwt], d
		local lower61u = `r(p1)'
		local higher61u = `r(p99)'
		replace flag = 0 if urban==1 & round==61 & (`lower61u'<staple & staple<`higher61u')
		
	gen nomiss = (!missing(staple) & !missing(lrmpce) & !missing(urban) ///
		& !missing(round) & !missing(subround) & !missing(muslim) ///
		& !missing(othrel) & !missing(schcaste) & !missing(schtribe) ///
		& !missing(educ_m) & !missing(educ_f) & !missing(occgp) ///
		& !missing(distid) & !missing(imrC) & !missing(pccal))
	la var nomiss "observations with complete information"
 
*------------------------------------------------------------------------------*
// TABLES
	
table rn61 if nomiss==1 & flag==0 [pw=perwt], c(me staple) row
						
reg staple rn61 ///
	if nomiss==1 & flag==0 [pw=perwt], cluster(distid)
	
outreg2 rn61 ///
	using "Output/Tab/Table2.xls", replace ///
	se alpha(0.01, 0.05, 0.10) sym(***, **, *) ///
	nocons nor2 bdec(3) tdec(3) ct("Baseline")

reg staple rn61 imrC ///
	if nomiss==1 & flag==0 [pw=perwt], cluster(distid)
	
outreg2 rn61 imrC ///
	using "Output/Tab/Table2.xls", append ///
	se alpha(0.01, 0.05, 0.10) sym(***, **, *) ///
	nocons nor2 bdec(3) tdec(3) ct("IMR")	
	
areg staple rn61 imrC ///
	if nomiss==1 & flag==0 [pw=perwt], cluster(distid) ab(distid)
	
	test imrC==1
	local fstat `r(F)'
	local pvalue `r(p)'
	
outreg2 rn61 imrC ///
	using "Output/Tab/Table2.xls", append ///
	se alpha(0.01, 0.05, 0.10) sym(***, **, *) ///
	nocons nor2 bdec(3) tdec(3) ct("District FE") ///
	addstat("F-stat: IMR = 1",`fstat',"P-value",`pvalue')
	
areg staple rn61 imrC lrmpce urban ///
	if nomiss==1 & flag==0 [pw=perwt], cluster(distid) ab(distid)
	
	test imrC==1
	local fstat `r(F)'
	local pvalue `r(p)'
	
outreg2 rn61 imrC lrmpce urban ///
	using "Output/Tab/Table2.xls", append ///
	se alpha(0.01, 0.05, 0.10) sym(***, **, *) ///
	nocons nor2 bdec(3) tdec(3) ct("MPCE")	///
	addstat("F-stat: IMR = 1",`fstat',"P-value",`pvalue')
		
areg staple rn61 imrC lrmpce urban i.rn61#i.state ///
	if nomiss==1 & flag==0 [pw=perwt], cluster(distid) ab(distid)
	
	test imrC==1
	local fstat `r(F)'
	local pvalue `r(p)'
	
outreg2 rn61 imrC lrmpce urban ///
	using "Output/Tab/Table2.xls", append ///
	se alpha(0.01, 0.05, 0.10) sym(***, **, *) ///
	nocons nor2 bdec(3) tdec(3) ct("State trends")	///
	addstat("F-stat: IMR = 1",`fstat',"P-value",`pvalue')	
		
areg staple rn61 imrC lrmpce urban muslim othrel schcaste schtribe ///
	i.educ_m i.educ_f ///
	if nomiss==1 & flag==0 [pw=perwt], cluster(distid) ab(distid)
	
	test imrC==1
	local fstat `r(F)'
	local pvalue `r(p)'
	
outreg2 rn61 imrC lrmpce urban ///
	using "Output/Tab/Table2.xls", append ///
	se alpha(0.01, 0.05, 0.10) sym(***, **, *) ///
	nocons nor2 bdec(3) tdec(3) ct("HH controls") ///
	addstat("F-stat: IMR = 1",`fstat',"P-value",`pvalue')	
		
areg staple rn61 imrC lrmpce urban muslim othrel schcaste schtribe ///
	i.educ_m i.educ_f i.occgp ///
	if nomiss==1 & flag==0 [pw=perwt], cluster(distid) ab(distid)
	
	test imrC==1 
	local fstat `r(F)'
	local pvalue `r(p)'
	
outreg2 rn61 imrC lrmpce urban ///
	using "Output/Tab/Table2.xls", append ///
	se alpha(0.01, 0.05, 0.10) sym(***, **, *) ///
	nocons nor2 bdec(3) tdec(3) ct("Occupation controls") ///
	addstat("F-stat: IMR = 1",`fstat',"P-value",`pvalue')	
	
areg pccal rn61 imrC ///
	if nomiss==1 & flag==0 [pw=perwt], cluster(distid) ab(distid) 
	
	test imrC==1 
	local fstat `r(F)'
	local pvalue `r(p)'
	
outreg2 rn61 imrC ///
	using "Output/Tab/Table2.xls", append ///
	se alpha(0.01, 0.05, 0.10) sym(***, **, *) ///
	nocons nor2 bdec(3) tdec(3) ct("All calories") ///
	addstat("F-stat: IMR = 1",`fstat',"P-value",`pvalue')	

*------------------------------------------------------------------------------*
// FIGURES

gen pctcer = staple/pccal if nomiss==1 & flag==0

bysort rn61: egen sum_wt = total(perwt) if nomiss==1 & flag==0
	gen per_wt = perwt/sum_wt if nomiss==1 & flag==0
bysort rn61: egen me_staple = total(staple*per_wt) if nomiss==1 & flag==0
bysort rn61: egen me_imrC = total(imrC*per_wt) if nomiss==1 & flag==0

# delimit;
tw	lpoly staple imrC if rn61==0 & imrC<150 [aw=perwt], 
		k(bi) lp(solid) bw(20) || 
	lpoly staple imrC if rn61==1 & imrC<100 [aw=perwt], 
		k(bi) lp(dash) bw(20) || 
	scatter me_staple me_imrC, m(o) msize(vhuge) ||
	
	if nomiss==1 & flag==0,
	
	ytitle("daily per capita cereal calories") ylabel(1000(200)1800)
	xtitle("district infant mortality rate") xlabel(0(50)150)
	legend(order(1 "1987/88 (NSS 43)" 2 "2004/05 (NSS 61)" 
		3 "year averages"));
	
graph export "Output/Gph/Figure1.tif", replace;	
# delimit cr
