# Supplementary material for: Health and Hunger: Disease, Energy Needs, and the Indian Calorie Consumption Puzzle*
Source: Econ J (London). 2017 Apr 27;127(606):2378–409. doi: 10.1111/ecoj.12417 (PMC7797625; doi:10.1111/ecoj.12417)
Supplement: Supplementary file 1 [file TEJ-127-606-2378-s001.zip › data for replication/NSS results/03_DistrictPanel/02b_Table2_Demographic.do]

/*-----------------------------------------------------------------------------*
	NSS 43rd & 61st Rounds (1987-88, 2004-05)
	
	Calories, disease, and sanitation
	>> Table 2 <<
	Robustness check -- more flexible controls for demographics
*-----------------------------------------------------------------------------*/
set more off
use "Intermediate/pccal-imr_nss_hh.dta", clear

	gen notoilet = 100-toilet
	replace notoilet = 100 if toilet<0
	la var notoilet "% hhs without latrine in district"
	
	gen lstaple = log(staple)
	la var lstaple "log of per capita staple calories"
	
	*Trimming procedure
	gen flag = 1
	sum staple if urban==0 & round==43 [aw=perwt], d
		local lower43r = `r(p1)'
		local higher43r = `r(p99)'
		replace flag = 0 if urban==0 & round==43 & (`lower43r'<staple & staple<`higher43r')
	sum staple if urban==1 & round==43 [aw=perwt], d
		local lower43u = `r(p1)'
		local higher43u = `r(p99)'
		replace flag = 0 if urban==1 & round==43 & (`lower43u'<staple & staple<`higher43u')
	sum staple if urban==0 & round==61 [aw=perwt], d
		local lower61r = `r(p1)'
		local higher61r = `r(p99)'
		replace flag = 0 if urban==0 & round==61 & (`lower61r'<staple & staple<`higher61r')
	sum staple if urban==1 & round==61 [aw=perwt], d
		local lower61u = `r(p1)'
		local higher61u = `r(p99)'
		replace flag = 0 if urban==1 & round==61 & (`lower61u'<staple & staple<`higher61u')
		
	gen nomiss = (!missing(staple) & !missing(lrmpce) & !missing(urban) ///
		& !missing(round) & !missing(subround) & !missing(muslim) ///
		& !missing(othrel) & !missing(schcaste) & !missing(schtribe) ///
		& !missing(educ_m) & !missing(educ_f) & !missing(occgp) ///
		& !missing(distid) & !missing(imrC) & !missing(pccal))
	la var nomiss "observations with complete information"
 
*------------------------------------------------------------------------------*
// TABLES
	
table rn61 if nomiss==1 & flag==0 [pw=perwt], c(me staple) row
						
reg staple rn61 ///
	agegp1_m-agegp6_m agegp1_f-agegp6_f ///
	if nomiss==1 & flag==0 [pw=perwt], cluster(distid)

outreg2 rn61 ///
	using "Output/Tab/Table2_demog.xls", replace ///
	se alpha(0.01, 0.05, 0.10) sym(***, **, *) ///
	nocons nor2 bdec(3) tdec(3) ct("Baseline")

reg staple rn61 imrC ///
	agegp1_m-agegp6_m agegp1_f-agegp6_f ///
	if nomiss==1 & flag==0 [pw=perwt], cluster(distid)

outreg2 rn61 imrC ///
	using "Output/Tab/Table2_demog.xls", append ///
	se alpha(0.01, 0.05, 0.10) sym(***, **, *) ///
	nocons nor2 bdec(3) tdec(3) ct("IMR")	
	
areg staple rn61 imrC ///
	agegp1_m-agegp6_m agegp1_f-agegp6_f ///
	if nomiss==1 & flag==0 [pw=perwt], cluster(distid) ab(distid)
	
	test imrC==1
	local fstat `r(F)'
	local pvalue `r(p)'
	
outreg2 rn61 imrC ///
	using "Output/Tab/Table2_demog.xls", append ///
	se alpha(0.01, 0.05, 0.10) sym(***, **, *) ///
	nocons nor2 bdec(3) tdec(3) ct("District FE") ///
	addstat("F-stat: IMR = 1",`fstat',"P-value",`pvalue')	
	
areg staple rn61 imrC lrmpce urban ///
	agegp1_m-agegp6_m agegp1_f-agegp6_f ///
	if nomiss==1 & flag==0 [pw=perwt], cluster(distid) ab(distid)
	
	test imrC==1
	local fstat `r(F)'
	local pvalue `r(p)'
	
outreg2 rn61 imrC lrmpce urban ///
	using "Output/Tab/Table2_demog.xls", append ///
	se alpha(0.01, 0.05, 0.10) sym(***, **, *) ///
	nocons nor2 bdec(3) tdec(3) ct("MPCE") ///
	addstat("F-stat: IMR = 1",`fstat',"P-value",`pvalue')	
		
areg staple rn61 imrC lrmpce urban i.rn61#i.state ///
	agegp1_m-agegp6_m agegp1_f-agegp6_f ///
	if nomiss==1 & flag==0 [pw=perwt], cluster(distid) ab(distid)
	
	test imrC==1
	local fstat `r(F)'
	local pvalue `r(p)'
	
outreg2 rn61 imrC lrmpce urban ///
	using "Output/Tab/Table2_demog.xls", append ///
	se alpha(0.01, 0.05, 0.10) sym(***, **, *) ///
	nocons nor2 bdec(3) tdec(3) ct("State trends") ///
	addstat("F-stat: IMR = 1",`fstat',"P-value",`pvalue')	
		
areg staple rn61 imrC lrmpce urban muslim othrel schcaste schtribe ///
	i.educ_m i.educ_f ///
	agegp1_m-agegp6_m agegp1_f-agegp6_f ///
	if nomiss==1 & flag==0 [pw=perwt], cluster(distid) ab(distid)
	
	test imrC==1
	local fstat `r(F)'
	local pvalue `r(p)'
	
outreg2 rn61 imrC lrmpce urban ///
	using "Output/Tab/Table2_demog.xls", append ///
	se alpha(0.01, 0.05, 0.10) sym(***, **, *) ///
	nocons nor2 bdec(3) tdec(3) ct("HH controls") ///
	addstat("F-stat: IMR = 1",`fstat',"P-value",`pvalue')	
		
areg staple rn61 imrC lrmpce urban muslim othrel schcaste schtribe ///
	i.educ_m i.educ_f i.occgp ///
	agegp1_m-agegp6_m agegp1_f-agegp6_f ///
	if nomiss==1 & flag==0 [pw=perwt], cluster(distid) ab(distid)

	test imrC==1 
	local fstat `r(F)'
	local pvalue `r(p)'
	
outreg2 rn61 imrC lrmpce urban ///
	using "Output/Tab/Table2_demog.xls", append ///
	se alpha(0.01, 0.05, 0.10) sym(***, **, *) ///
	nocons nor2 bdec(3) tdec(3) ct("Occupation controls") ///
	addstat("F-stat: IMR = 1",`fstat',"P-value",`pvalue')	
	
areg pccal rn61 imrC ///
	agegp1_m-agegp6_m agegp1_f-agegp6_f ///
	if nomiss==1 & flag==0 [pw=perwt], cluster(distid) ab(distid) 
	
	test imrC==1 
	local fstat `r(F)'
	local pvalue `r(p)'
	
outreg2 rn61 imrC ///
	using "Output/Tab/Table2_demog.xls", append ///
	se alpha(0.01, 0.05, 0.10) sym(***, **, *) ///
	nocons nor2 bdec(3) tdec(3) ct("All calories") ///
	addstat("F-stat: IMR = 1",`fstat',"P-value",`pvalue')
	
