# Supplementary material for: Health and Hunger: Disease, Energy Needs, and the Indian Calorie Consumption Puzzle*
Source: Econ J (London). 2017 Apr 27;127(606):2378–409. doi: 10.1111/ecoj.12417 (PMC7797625; doi:10.1111/ecoj.12417)
Supplement: Supplementary file 1 [file TEJ-127-606-2378-s001.zip › data for replication/NSS results/03_DistrictPanel/03_TableA-2_DistrictLevel.do]

/*-----------------------------------------------------------------------------*
	NSS 43rd & 61st Rounds (1987-88, 2004-05)
	
	Calories, disease, and sanitation
	>> District-level regression
*-----------------------------------------------------------------------------*/
set more off
use "Intermediate/pccal-imr_nss_hh.dta", clear

	gen notoilet = 100-toilet
	replace notoilet = 100 if toilet<0
	la var notoilet "% hhs without latrine in district"

	tab educ_m, gen(Ieduc_m)
	tab educ_f, gen(Ieduc_f)
	tab occgp, gen(Ioccgp)
	
	gen distwt = 1
		
collapse (mean) pccal staple imrC notoilet lrmpce rmpce urban ///
				muslim othrel schcaste schtribe ///
				Ieduc_m* Ieduc_f* Ioccgp* ///
				agegp1_m-agegp7_m agegp1_f-agegp7_f ///
		 (sum)	distwt [pw=perwt], ///
				by(state district distid rn61)
 
gen log_rmpce = log(rmpce) 

sort distid rn61
by distid: gen d_staple = staple[_n+1] - staple 	if rn61 == 0
by distid: replace d_staple = staple - staple[_n-1] if rn61 == 1
by distid: gen d_pccal = pccal[_n+1] - pccal 		if rn61 == 0
by distid: replace d_pccal = pccal - pccal[_n-1] 	if rn61 == 1

	* Trimming procedure
	foreach y in rmpce pccal staple {

		gen `y'_flag = 1
	
		forvalues r = 0/1{

			sum `y' if rn61==`r' [aw=distwt], d
			local lower = `r(p1)'
			local higher = `r(p99)'
			replace `y'_flag = 0 if rn61==`r' & (`lower'<`y' & `y'<`higher')		
		
		}
	}
 
	keep if staple_flag == 0
	duplicates tag distid, gen(duptag)
		keep if duptag == 1
		drop duptag
		
*------------------------------------------------------------------------------*
// TABLES
							
reg staple rn61 if staple_flag == 0 [pw=distwt], r
	
outreg2 using "Output/Tab/TableA-2.xls", replace ///
	keep(rn61) ///
	se alpha(0.01, 0.05, 0.10) sym(***, **, *) ///
	nocons nor2 bdec(3) tdec(3) ct("Baseline")

reg staple rn61 imrC if staple_flag == 0 [pw=distwt], r
	
outreg2 using "Output/Tab/TableA-2.xls", append ///
	keep(rn61 imrC) ///
	se alpha(0.01, 0.05, 0.10) sym(***, **, *) ///
	nocons nor2 bdec(3) tdec(3) ct("IMR")	
	
areg staple rn61 imrC if staple_flag == 0 [pw=distwt], r ab(distid)
	
	test imrC == 1
	local fstat `r(F)'
	local pvalue `r(p)'
	
outreg2 using "Output/Tab/TableA-2.xls", append ///
	keep(rn61 imrC) ///
	se alpha(0.01, 0.05, 0.10) sym(***, **, *) ///
	nocons nor2 bdec(3) tdec(3) ct("District FE") ///
	addstat("F-stat: IMR = 1",`fstat',"P-value",`pvalue')
	
areg staple rn61 imrC log_rmpce urban if staple_flag == 0 [pw=distwt], r ab(distid)
	
	test imrC == 1
	local fstat `r(F)'
	local pvalue `r(p)'
	
outreg2 using "Output/Tab/TableA-2.xls", append ///
	keep(rn61 imrC log_rmpce urban) ///
	se alpha(0.01, 0.05, 0.10) sym(***, **, *) ///
	nocons nor2 bdec(3) tdec(3) ct("MPCE")	///
	addstat("F-stat: IMR = 1",`fstat',"P-value",`pvalue')
		
areg staple rn61 imrC log_rmpce urban i.rn61#i.state if staple_flag == 0 [pw=distwt], r ab(distid)
	
	test imrC == 1
	local fstat `r(F)'
	local pvalue `r(p)'
	
outreg2 using "Output/Tab/TableA-2.xls", append ///
	keep(rn61 imrC log_rmpce urban) ///
	se alpha(0.01, 0.05, 0.10) sym(***, **, *) ///
	nocons nor2 bdec(3) tdec(3) ct("State trends")	///
	addstat("F-stat: IMR = 1",`fstat',"P-value",`pvalue')	
		
areg staple rn61 imrC log_rmpce urban muslim othrel schcaste schtribe ///
	Ieduc_m* Ieduc_f* if staple_flag == 0 [pw=distwt], r ab(distid)
	
	test imrC == 1
	local fstat `r(F)'
	local pvalue `r(p)'
	
outreg2 using "Output/Tab/TableA-2.xls", append ///
	keep(rn61 imrC log_rmpce urban) ///
	se alpha(0.01, 0.05, 0.10) sym(***, **, *) ///
	nocons nor2 bdec(3) tdec(3) ct("HH controls") ///
	addstat("F-stat: IMR = 1",`fstat',"P-value",`pvalue')	
		
areg staple rn61 imrC log_rmpce urban muslim othrel schcaste schtribe ///
	Ieduc_m* Ieduc_f* Ioccgp* if staple_flag == 0 [pw=distwt], r ab(distid)
	
	test imrC == 1 
	local fstat `r(F)'
	local pvalue `r(p)'
	
outreg2 using "Output/Tab/TableA-2.xls", append ///
	keep(rn61 imrC log_rmpce urban) ///
	se alpha(0.01, 0.05, 0.10) sym(***, **, *) ///
	nocons nor2 bdec(3) tdec(3) ct("Occupation controls") ///
	addstat("F-stat: IMR = 1",`fstat',"P-value",`pvalue')	
	
areg pccal rn61 imrC if staple_flag == 0 [pw=distwt], r ab(distid) 

	test imrC == 1 
	local fstat `r(F)'
	local pvalue `r(p)'
		
outreg2 using "Output/Tab/TableA-2.xls", append ///
	keep(rn61 imrC) ///
	se alpha(0.01, 0.05, 0.10) sym(***, **, *) ///
	nocons nor2 bdec(3) tdec(3) ct("All calories") ///
	addstat("F-stat: IMR = 1",`fstat',"P-value",`pvalue')	

areg pccal rn61 imrC log_rmpce urban if staple_flag == 0 [pw=distwt], r ab(distid) 

	test imrC == 1 
	local fstat `r(F)'
	local pvalue `r(p)'
		
outreg2 using "Output/Tab/TableA-2.xls", append ///
	keep(rn61 imrC log_rmpce urban) /// 
	se alpha(0.01, 0.05, 0.10) sym(***, **, *) ///
	nocons nor2 bdec(3) tdec(3) ct("All calories with MPCE") ///
	addstat("F-stat: IMR = 1",`fstat',"P-value",`pvalue')	
	
areg pccal rn61 imrC log_rmpce urban muslim othrel schcaste schtribe ///
	Ieduc_m* Ieduc_f* Ioccgp* if staple_flag == 0 [pw=distwt], r ab(distid)
	
	test imrC == 1 
	local fstat `r(F)'
	local pvalue `r(p)'
		
outreg2 using "Output/Tab/TableA-2.xls", append ///
	keep(rn61 imrC log_rmpce urban) /// 
	se alpha(0.01, 0.05, 0.10) sym(***, **, *) ///
	nocons nor2 bdec(3) tdec(3) ct("All calories with occupation") ///
	addstat("F-stat: IMR = 1",`fstat',"P-value",`pvalue')	
	
*------------------------------------------------------------------------------*
