# Supplementary material for: Health and Hunger: Disease, Energy Needs, and the Indian Calorie Consumption Puzzle*
Source: Econ J (London). 2017 Apr 27;127(606):2378–409. doi: 10.1111/ecoj.12417 (PMC7797625; doi:10.1111/ecoj.12417)
Supplement: Supplementary file 1 [file TEJ-127-606-2378-s001.zip › data for replication/NSS results/03_DistrictPanel/04a_Construct_DistrictMPCE.do]

/*-----------------------------------------------------------------------------*
	NSS 43rd & 61st Rounds (1987-88, 2004-05)
	
	Calories, disease, and sanitation
	>> Construct district-average MPCE
*-----------------------------------------------------------------------------*/
set more off
use "Intermediate/pccal-imr_nss_hh.dta", clear

	*Trimming procedure
	foreach y in rmpce {

		gen `y'_flag = 1
	
		forvalues u = 0/1{
			foreach r in 43 61{

				sum `y' if urban==`u' & round==`r' [aw=perwt], d
				local lower = `r(p1)'
				local higher = `r(p99)'
				replace `y'_flag = 0 if urban==`u' & round==`r' & ///
										(`lower'<`y' & `y'<`higher')		
		
			}
		}
		
		replace `y' = . if `y'_flag == 1
		
	}
		
collapse (mean) 	dist_me_mpce = mpce ///
					dist_me_rmpce = rmpce ///
		 (median)	dist_med_mpce = mpce ///
					dist_med_rmpce = rmpce ///
		 [pw=perwt], by(state district distid rn61)
	
compress
save "Intermediate/district_mpce.dta", replace	
