# Supplementary material for: Health and Hunger: Disease, Energy Needs, and the Indian Calorie Consumption Puzzle*
Source: Econ J (London). 2017 Apr 27;127(606):2378–409. doi: 10.1111/ecoj.12417 (PMC7797625; doi:10.1111/ecoj.12417)
Supplement: Supplementary file 1 [file TEJ-127-606-2378-s001.zip › data for replication/NSS results/03_DistrictPanel/04b_Table2_DistrictMPCE.do]

/*-----------------------------------------------------------------------------*
	NSS 43rd & 61st Rounds (1987-88, 2004-05)
	
	Calories, disease, and sanitation
	>> Table 2 results with district-average MPCE
*-----------------------------------------------------------------------------*/
set more off
use "Intermediate/pccal-imr_nss_hh.dta", clear

merge m:1 state district distid rn61 ///
	using "Intermediate/district_mpce.dta", gen(merge_mpce)
	
	gen log_dist_rmpce = log(dist_me_rmpce)

	* Percent of households without latrines
	gen notoilet = 100-toilet
	replace notoilet = 100 if toilet<0
	la var notoilet "% hhs without latrine in district"

	* Trimming procedure
	foreach y in rmpce pccal staple {

		gen `y'_flag = 1
	
		forvalues u = 0/1{
			foreach r in 43 61{

				sum `y' if urban==`u' & round==`r' [aw=perwt], d
				local lower = `r(p1)'
				local higher = `r(p99)'
				replace `y'_flag = 0 if urban==`u' & round==`r' & ///
										(`lower'<`y' & `y'<`higher')		
		
			}
		}
	}
	
	gen nomiss = (!missing(staple) & !missing(lrmpce) & !missing(urban) ///
		& !missing(round) & !missing(subround) & !missing(muslim) ///
		& !missing(othrel) & !missing(schcaste) & !missing(schtribe) ///
		& !missing(educ_m) & !missing(educ_f) & !missing(occgp) ///
		& !missing(distid) & !missing(imrC) & !missing(pccal))
	la var nomiss "observations with complete information"	
	
*------------------------------------------------------------------------------*
// TABLES
								
	reg staple rn61 ///
		if nomiss == 1 & staple_flag == 0 [pw=perwt], cluster(distid)
		
	outreg2 rn61 ///
		using "Output/Tab/Table2_districtMPCE.xls", replace ///
		se alpha(0.01, 0.05, 0.10) sym(***, **, *) ///
		nocons nor2 bdec(3) tdec(3) ct("Baseline")

	reg staple rn61 imrC ///
		if nomiss == 1 & staple_flag==0 [pw=perwt], cluster(distid)
		
	outreg2 rn61 imrC ///
		using "Output/Tab/Table2_districtMPCE.xls", append ///
		se alpha(0.01, 0.05, 0.10) sym(***, **, *) ///
		nocons nor2 bdec(3) tdec(3) ct("IMR")	
		
	areg staple rn61 imrC ///
		if nomiss == 1 & staple_flag == 0 [pw=perwt], cluster(distid) ab(distid)
		
		test imrC == 1
		local fstat `r(F)'
		local pvalue `r(p)'
		
	outreg2 rn61 imrC ///
		using "Output/Tab/Table2_districtMPCE.xls", append ///
		se alpha(0.01, 0.05, 0.10) sym(***, **, *) ///
		nocons nor2 bdec(3) tdec(3) ct("District FE") ///
		addstat("F-stat: IMR = 1",`fstat',"P-value",`pvalue')
		
	areg staple rn61 imrC lrmpce log_dist_rmpce urban ///
		if nomiss == 1 & staple_flag == 0 [pw=perwt], cluster(distid) ab(distid)
		
		test imrC == 1
		local fstat `r(F)'
		local pvalue `r(p)'
		
	outreg2 rn61 imrC lrmpce log_dist_rmpce urban ///
		using "Output/Tab/Table2_districtMPCE.xls", append ///
		se alpha(0.01, 0.05, 0.10) sym(***, **, *) ///
		nocons nor2 bdec(3) tdec(3) ct("MPCE")	///
		addstat("F-stat: IMR = 1",`fstat',"P-value",`pvalue')
			
	areg staple rn61 imrC lrmpce log_dist_rmpce urban i.rn61#i.state ///
		if nomiss == 1 & staple_flag == 0 [pw=perwt], cluster(distid) ab(distid)
		
		test imrC == 1
		local fstat `r(F)'
		local pvalue `r(p)'
		
	outreg2 rn61 imrC lrmpce log_dist_rmpce urban ///
		using "Output/Tab/Table2_districtMPCE.xls", append ///
		se alpha(0.01, 0.05, 0.10) sym(***, **, *) ///
		nocons nor2 bdec(3) tdec(3) ct("State trends")	///
		addstat("F-stat: IMR = 1",`fstat',"P-value",`pvalue')	
			
	areg staple rn61 imrC lrmpce log_dist_rmpce urban muslim othrel schcaste schtribe ///
		i.educ_m i.educ_f ///
		if nomiss == 1 & staple_flag == 0 [pw=perwt], cluster(distid) ab(distid)
		
		test imrC == 1
		local fstat `r(F)'
		local pvalue `r(p)'
		
	outreg2 rn61 imrC lrmpce log_dist_rmpce urban ///
		using "Output/Tab/Table2_districtMPCE.xls", append ///
		se alpha(0.01, 0.05, 0.10) sym(***, **, *) ///
		nocons nor2 bdec(3) tdec(3) ct("HH controls") ///
		addstat("F-stat: IMR = 1",`fstat',"P-value",`pvalue')	
			
	areg staple rn61 imrC lrmpce log_dist_rmpce urban muslim othrel schcaste schtribe ///
		i.educ_m i.educ_f i.occgp ///
		if nomiss == 1 & staple_flag == 0 [pw=perwt], cluster(distid) ab(distid)
		
		test imrC == 1 
		local fstat `r(F)'
		local pvalue `r(p)'
		
	outreg2 rn61 imrC lrmpce log_dist_rmpce urban ///
		using "Output/Tab/Table2_districtMPCE.xls", append ///
		se alpha(0.01, 0.05, 0.10) sym(***, **, *) ///
		nocons nor2 bdec(3) tdec(3) ct("Occupation controls") ///
		addstat("F-stat: IMR = 1",`fstat',"P-value",`pvalue')	
		
	areg pccal rn61 imrC log_dist_rmpce ///
		if nomiss == 1 & pccal_flag == 0 [pw=perwt], cluster(distid) ab(distid)
		
		test imrC == 1 
		local fstat `r(F)'
		local pvalue `r(p)'
		
	outreg2 rn61 imrC ///
		using "Output/Tab/Table2_districtMPCE.xls", append ///
		se alpha(0.01, 0.05, 0.10) sym(***, **, *) ///
		nocons nor2 bdec(3) tdec(3) ct("All calories") ///
		addstat("F-stat: IMR = 1",`fstat',"P-value",`pvalue')	
