# Supplementary material for: Health and Hunger: Disease, Energy Needs, and the Indian Calorie Consumption Puzzle*
Source: Econ J (London). 2017 Apr 27;127(606):2378–409. doi: 10.1111/ecoj.12417 (PMC7797625; doi:10.1111/ecoj.12417)
Supplement: Supplementary file 1 [file TEJ-127-606-2378-s001.zip › data for replication/NSS results/04_Employment/nss38_10_regress.do]

/*-----------------------------------------------------------------------------*
	NSS 38th Round (1983) Schedule 10
	
	Clean data file(s)
	Note: Goal is to merge EUS dataset with CES dataset
	
	Prerequisite do file(s):
		01_nss38_1.0_clean.do -> nss38_hh_pccal.dta
		01_nss38_10_clean.do  -> nss38_hh_age-empl.dta
*-----------------------------------------------------------------------------*/
set matsize 10000

set more off
use "Intermediate/nss38_1.0_dta/nss38_hh_pccal.dta", clear

	gen nolatrine = latrine==1 if !missing(latrine)
	
collapse (mean) nolatrine [pw=perwt], by(fsu_no)

	replace nolatrine = nolatrine * 100

merge 1:m fsu_no using "Intermediate/nss38_1.0_dta/nss38_hh_pccal.dta"
	keep if _merge==3
	drop _merge
	
	drop if missing(hhid)
	drop if missing(fsu_no)
	
merge 1:1 hhid ///
	using "Intermediate/nss38_10_dta/nss38_hh_age-empl.dta", gen(merge_ces)	
	drop if merge_ces == 2
	
	** Check whether CES and EUS household characteristics match
*	foreach x in urban femhead hhgroup hhtype religion{
*		table `x' `x'_eus
*	}	
	
	* Trimming procedure
	foreach y in mpce kcal_all{
		gen pct_`y' = .
	
		xtile pct_`y'_r = `y' if urban == 0 [pw=perwt], n(100)
			replace pct_`y' = pct_`y'_r if urban == 0
		xtile pct_`y'_u = `y' if urban == 1 [pw=perwt], n(100)
			replace pct_`y' = pct_`y'_u if urban == 1
			drop pct_`y'_r pct_`y'_u
			
		gen `y'_flag = (pct_`y' == 100 | pct_`y' == 1) if !missing(pct_`y')
	}
		gen pct_kcal_cer = .
		xtile pct_kcal_cer_r = kcal_cer if urban == 0 [pw=perwt], n(100)
			replace pct_kcal_cer = pct_kcal_cer_r if urban == 0
		xtile pct_kcal_cer_u = kcal_cer if urban == 1 [pw=perwt], n(100)
			replace pct_kcal_cer = pct_kcal_cer_u if urban == 1
			drop pct_kcal_cer_r pct_kcal_cer_u
			
		gen kcal_cer_flag = (pct_kcal_cer == 100) if !missing(pct_kcal_cer)
		replace kcal_cer_flag = 1 if pct_kcal_cer == 1 & mpce_flag == 1
		
	gen lpccal = log(kcal_all) 	if kcal_all_flag == 0
	gen lpccer = log(kcal_cer) 	if kcal_cer_flag == 0
	gen lmpce = log(mpce) 		if mpce_flag == 0
	
	gen missocc = (missing(occup3)|missing(agric))
	gen missind = (missing(agric))
	replace occup3 = 1000 if missing(occup3)
	
	tab subround, gen(Isubround)
	
	gen nomiss = (!missing(nolatrine) & !missing(lmpce) & !missing(urban) & ///
		!missing(schtribe) & !missing(schcaste) & !missing(muslim) & ///
		!missing(othrel) & !missing(Iage_empl_gp1) & !missing(agric) & ///
		!missing(statreg) & !missing(occup3))
	
*------------------------------------------------------------------------------*
	
/* CEREAL CALORIES */
set more off

reg kcal_cer nolatrine ///
	if nomiss == 1 & kcal_cer_flag == 0 [pw=perwt], ///
	cluster(fsu_no)
	
outreg2 using "Output/Tab/Table6a_occ_kcal-cer.xls", replace ///
	keep(nolatrine) ///
	se sym(***, **, *) nocons dec(3) ///
	ct("cereal calories, baseline")

reg kcal_cer nolatrine lmpce urban ///
	if nomiss == 1 & kcal_cer_flag == 0 [pw=perwt], ///
	cluster(fsu_no)
	
outreg2 using "Output/Tab/Table6a_occ_kcal-cer.xls", append ///
	keep(nolatrine lmpce urban) ///
	se sym(***, **, *) nocons dec(3) ///
	ct("cereal calories, mpce")

reg kcal_cer nolatrine lmpce urban schtribe schcaste muslim othrel ///
	mudfloor openwater dirtyfuel ///
	if nomiss == 1 & kcal_cer_flag == 0 [pw=perwt], ///
	cluster(fsu_no)
	
outreg2 using "Output/Tab/Table6a_occ_kcal-cer.xls", append ///
	keep(nolatrine lmpce urban) ///	
	se sym(***, **, *) nocons dec(3) ///
	ct("cereal calories, HH controls")
	
reg kcal_cer nolatrine lmpce urban schtribe schcaste muslim othrel ///
	mudfloor openwater dirtyfuel i.statreg ///
	if nomiss == 1 & kcal_cer_flag == 0 [pw=perwt], ///
	cluster(fsu_no)
	
outreg2 using "Output/Tab/Table6a_occ_kcal-cer.xls", append ///
	keep(nolatrine lmpce urban) ///	
	se sym(***, **, *) nocons dec(3) ///
	ct("cereal calories, state-region fe")
	
areg kcal_cer nolatrine lmpce urban schtribe schcaste muslim othrel ///
	mudfloor openwater dirtyfuel agric agr_* missind ///
	if nomiss == 1 & kcal_cer_flag == 0 [pw=perwt], ///
	ab(occup3) cluster(fsu_no)
	
outreg2 using "Output/Tab/Table6a_occ_kcal-cer.xls", append ///
	keep(nolatrine lmpce urban) ///	
	se sym(***, **, *) nocons dec(3) ///
	ct("cereal calories, occupation controls")
	
areg kcal_cer nolatrine lmpce urban schtribe schcaste muslim othrel ///
	mudfloor openwater dirtyfuel i.statreg agric agr_* missind ///
	if nomiss == 1 & kcal_cer_flag == 0 [pw=perwt], ///
	ab(occup3) cluster(fsu_no)
	
outreg2 using "Output/Tab/Table6a_occ_kcal-cer.xls", append ///
	keep(nolatrine lmpce urban) ///	
	se sym(***, **, *) nocons dec(3) ///
	ct("cereal calories, state-region & occupation controls")

reg kcal_cer nolatrine lmpce urban schtribe schcaste muslim othrel ///
	mudfloor openwater dirtyfuel Iage_empl_gp* ///
	if nomiss == 1 & kcal_cer_flag == 0 [pw=perwt], ///
	cluster(fsu_no)	
	
outreg2 using "Output/Tab/Table6a_occ_kcal-cer.xls", append ///
	keep(nolatrine lmpce urban) ///	
	se sym(***, **, *) nocons dec(3) ///
	ct("cereal calories, detailed employment controls")
	
reg kcal_cer nolatrine lmpce urban schtribe schcaste muslim othrel ///
	mudfloor openwater dirtyfuel Iage_empl_gp* i.statreg ///
	if nomiss == 1 & kcal_cer_flag == 0 [pw=perwt], ///
	cluster(fsu_no)		

outreg2 using "Output/Tab/Table6a_occ_kcal-cer.xls", append ///
	keep(nolatrine lmpce urban) ///
	se sym(***, **, *) nocons dec(3) ///
	ct("cereal calories, detailed employment + state-region")
	
areg kcal_cer nolatrine lmpce urban schtribe schcaste muslim othrel ///
	mudfloor openwater dirtyfuel Iage_empl_gp* agric agr_* missind i.statreg ///
	if nomiss == 1 & kcal_cer_flag == 0 [pw=perwt], ///
	ab(occup3) cluster(fsu_no)		

outreg2 using "Output/Tab/Table6a_occ_kcal-cer.xls", append ///
	keep(nolatrine lmpce urban) ///	
	se sym(***, **, *) nocons dec(3) ///
	ct("cereal calories, employment + occupation + state-region")
	

/* ALL CALORIES */
set more off

reg kcal_all nolatrine ///
	if nomiss == 1 & kcal_all_flag == 0 [pw=perwt], ///
	cluster(fsu_no)
	
outreg2 using "Output/Tab/Table6b_occ_kcal-all.xls", replace ///
	keep(nolatrine) ///	
	se sym(***, **, *) nocons dec(3) ///
	ct("all calories, baseline")

reg kcal_all nolatrine lmpce urban ///
	if nomiss == 1 & kcal_all_flag == 0 [pw=perwt], ///
	cluster(fsu_no)
	
outreg2 using "Output/Tab/Table6b_occ_kcal-all.xls", append ///
	keep(nolatrine lmpce urban) ///	
	se sym(***, **, *) nocons dec(3) ///
	ct("all calories, mpce")

reg kcal_all nolatrine lmpce urban schtribe schcaste muslim othrel ///
	mudfloor openwater dirtyfuel ///
	if nomiss == 1 & kcal_all_flag == 0 [pw=perwt], ///
	cluster(fsu_no)
	
outreg2 using "Output/Tab/Table6b_occ_kcal-all.xls", append ///
	keep(nolatrine lmpce urban) ///
	se sym(***, **, *) nocons dec(3) ///
	ct("all calories, HH controls")
	
reg kcal_all nolatrine lmpce urban schtribe schcaste muslim othrel ///
	mudfloor openwater dirtyfuel i.statreg ///
	if nomiss == 1 & kcal_all_flag == 0 [pw=perwt], ///
	cluster(fsu_no)
	
outreg2 using "Output/Tab/Table6b_occ_kcal-all.xls", append ///
	keep(nolatrine lmpce urban) ///
	se sym(***, **, *) nocons dec(3) ///
	ct("all calories, state-region fe")

areg kcal_all nolatrine lmpce urban schtribe schcaste muslim othrel ///
	mudfloor openwater dirtyfuel agric agr_* missind ///
	if nomiss == 1 & kcal_all_flag == 0 [pw=perwt], ///
	ab(occup3) cluster(fsu_no)
	
outreg2 using "Output/Tab/Table6b_occ_kcal-all.xls", append ///
	keep(nolatrine lmpce urban) ///
	se sym(***, **, *) nocons dec(3) ///
	ct("all calories, occupation controls")
	
areg kcal_all nolatrine lmpce urban schtribe schcaste muslim othrel ///
	mudfloor openwater dirtyfuel i.statreg agric agr_* missind ///
	if nomiss == 1 & kcal_all_flag == 0 [pw=perwt], ///
	ab(occup3) cluster(fsu_no)
	
outreg2 using "Output/Tab/Table6b_occ_kcal-all.xls", append ///
	keep(nolatrine lmpce urban) ///
	se sym(***, **, *) nocons dec(3) ///
	ct("all calories, state-region & occupation controls")

reg kcal_all nolatrine lmpce urban schtribe schcaste muslim othrel ///
	mudfloor openwater dirtyfuel Iage_empl_gp* ///
	if nomiss == 1 & kcal_all_flag == 0 [pw=perwt], ///
	cluster(fsu_no)	
	
outreg2 using "Output/Tab/Table6b_occ_kcal-all.xls", append ///
	keep(nolatrine lmpce urban) ///
	se sym(***, **, *) nocons dec(3) ///
	ct("all calories, detailed employment controls")
	
reg kcal_all nolatrine lmpce urban schtribe schcaste muslim othrel ///
	mudfloor openwater dirtyfuel Iage_empl_gp* i.statreg ///
	if nomiss == 1 & kcal_all_flag == 0 [pw=perwt], ///
	cluster(fsu_no)		

outreg2 using "Output/Tab/Table6b_occ_kcal-all.xls", append ///
	keep(nolatrine lmpce urban) ///
	se sym(***, **, *) nocons dec(3) ///
	ct("all calories, detailed employment + state-region")
	
areg kcal_all nolatrine lmpce urban schtribe schcaste muslim othrel ///
	mudfloor openwater dirtyfuel Iage_empl_gp* agric agr_* missind i.statreg ///
	if nomiss == 1 & kcal_all_flag == 0 [pw=perwt], ///
	ab(occup3) cluster(fsu_no)		

outreg2 using "Output/Tab/Table6b_occ_kcal-all.xls", append ///
	keep(nolatrine lmpce urban) ///
	se sym(***, **, *) nocons dec(3) ///
	ct("all calories, employment + occupation + state-region")
