# Supplementary material for: Health and Hunger: Disease, Energy Needs, and the Indian Calorie Consumption Puzzle*
Source: Econ J (London). 2017 Apr 27;127(606):2378–409. doi: 10.1111/ecoj.12417 (PMC7797625; doi:10.1111/ecoj.12417)
Supplement: Supplementary file 1 [file TEJ-127-606-2378-s001.zip › data for replication/NSS results/04_Employment/nss38_work-reg.do]

/*-----------------------------------------------------------------------------*
	NSS 38th Round (1983) Schedule 1.0
	
	Calories and latrines regression outputs
	
	Prerequisite do files: 	nss38_1.0_compile.do
							01_nss38_1.0_clean.do
*-----------------------------------------------------------------------------*/
set more off
use "Intermediate/nss38_1.0_dta/nss38_hh_pccal.dta", clear

	gen nolatrine = latrine==1 if !missing(latrine)
	
collapse (mean) nolatrine if urban==0 [pw=perwt], by(fsu_no)

merge 1:m fsu_no using "Intermediate/nss38_1.0_dta/nss38_hh_pccal.dta"
	keep if _merge==3
	drop _merge
	
	gen pcccflag = ((kcal_all<1000|kcal_all>6000) & !missing(kcal_all))
	gen pcccflagl = (kcal_all<1000 & !missing(kcal_all))
	gen pcccflagh = (kcal_all>6000 & !missing(kcal_all))
		
	gen lpccal = log(kcal_all)	
	gen lpccer = log(kcal_cer)
	gen lmpce = log(mpce)
	gen missocc = (missing(occup3)|missing(agric))
	gen missind = (missing(agric))
	replace occup3 = 1000 if missing(occup3)
	replace agric = 0 if missing(agric)
	replace agr_grain = 0 if missing(agr_grain)
	replace agr_fibre = 0 if missing(agr_fibre)
	replace agr_oils = 0 if missing(agr_oils)
	replace agr_sugar = 0 if missing(agr_sugar)
	replace agr_vegoth = 0 if missing(agr_vegoth)
	replace agr_plant = 0 if missing(agr_plant)					

// Occupation groups
	gen occno = .
	la var occno "occupation group"						
	replace occno=	1	if	occup2==	61	& crop==1	//	Cultivators (owners): Grains/pulses
	replace occno=	2	if	occup2==	61	& crop==2	//	Cultivators (owners): Cotton/fibres
	replace occno=	3	if	occup2==	61	& crop==3	//	Cultivators (owners): Oilseeds
	replace occno=	4	if	occup2==	61	& crop==4	//	Cultivators (owners): Sugarcane
	replace occno=	5	if	occup2==	61	& crop==5	//	Cultivators (owners): Vegetables/other crops
	replace occno=	6	if	occup2==	61	& crop==6	//	Cultivators (owners): Plantation crops
	replace occno=	7	if	occup2==	63	& crop==1	//	Agricultural laborers: Grains/pulses
	replace occno=	8	if	occup2==	63	& crop==2	//	Agricultural laborers: Cotton/fibres
	replace occno=	9	if	occup2==	63	& crop==3	//	Agricultural laborers: Oilseeds
	replace occno=	10	if	occup2==	63	& crop==4	//	Agricultural laborers: Sugarcane
	replace occno=	11	if	occup2==	63	& crop==5	//	Agricultural laborers: Vegetables/other crops
	replace occno=	12	if	occup2==	63	& crop==6	//	Agricultural laborers: Plantation crops
	replace occno=	13	if	occup2==	40		//	Merchants & shopkeepers,wholesale & retail trade
	replace occno=	14	if	occup2==	99		//	Labourers, n.e.c.
	replace occno=	15	if	occup2==	15		//	Teachers
	replace occno=	16	if	occup2==	62		//	Farmers, other than cultivators
	replace occno=	17	if	occup2==	64		//	Plantation labourers and related workers
	replace occno=	18	if	occup2==	95		//	Bricklayers and other construction woekers
	replace occno=	19	if	occup2==	98		//	Transport equipment operators
	replace occno=	20	if	occup2==	35		//	Clerical and related workers, n.e.c.
	replace occno=	21	if	occup2==	75		//	Spinners, weavers, knitting, dyers and related workers
	replace occno=	22	if	occup2==	43		//	Salesmen, shop assistants and related workers
	replace occno=	23	if	occup2==	81		//	Carpenters,cabinet and related wood workers
	replace occno=	24	if	occup2==	79		//	Tailors, dress makers, sewers, upholsterers & related wor
	replace occno=	25	if	occup2==	77		//	Food and beverage processors
	replace occno=	26	if	occup2==	68		//	Fishermen and related workers
	replace occno=	27	if	occup2==	56		//	Hair dressers, barbers, beauticians & related workers
	replace occno=	28	if	occup2==	57		//	Protective service workers
	replace occno=	29	if	occup2==	78		//	Tobacco preparers & tobacco product makers
	replace occno=	30	if	occup2==	66		//	Forestry workers
	replace occno=	31	if	occup2==	71		//	Miners, quarrymen, well drillers & related workers
	replace occno=	32	if	occup2==	89		//	Glass formers, potters and related workers
	replace occno=	33	if	occup2==	83		//	Blacksmiths,tool-makers and machine tool operators
	replace occno=	34	if	occup2==	55		//	Launderers, drycleaners and pressers
	replace occno=	35	if	occup2==	94		//	Production and related workers, n.e.c.
	replace occno=	36	if	occup2==	97		//	Material handling & related equipment operators, dockers
	replace occno=	37	if	occup2==	84		//	Machinery fitters machin assemblerrs & precision instrume
	replace occno=	38	if	occup2==	65		//	Other farm workers
	replace occno=	39	if	occup2==	85		//	Electrical fitters & related electrical & electronic work
	replace occno=	40	if	occup2==	0		//	Physical scientists
	replace occno=	40	if	occup2==	1		//	Physical science technicians
	replace occno=	40	if	occup2==	2		//	Architects,engineers,technologists and surveyors
	replace occno=	40	if	occup2==	3		//	Engineering technicians
	replace occno=	40	if	occup2==	4		//	Aircraft and ships officers
	replace occno=	40	if	occup2==	5		//	Life scientists
	replace occno=	40	if	occup2==	6		//	Life science technicians
	replace occno=	40	if	occup2==	9		//	Scientific medical&technical persons, other
	replace occno=	41	if	occup2==	7		//	Physicians & surgeons(including dental & veterinary surge
	replace occno=	41	if	occup2==	8		//	Nurses & other medical & health technicians
	replace occno=	42	if	occup2==	10		//	Mathematicians,statisticians and related workers
	replace occno=	42	if	occup2==	11		//	Economists and related workers
	replace occno=	42	if	occup2==	12		//	Accountants, auditors and related workers
	replace occno=	42	if	occup2==	13		//	Social scientists and related workers
	replace occno=	42	if	occup2==	14		//	Jurists
	replace occno=	42	if	occup2==	16		//	Poets,authors, journalists & related workers
	replace occno=	42	if	occup2==	17		//	Sculptors,painters,photographers&related creative artists
	replace occno=	42	if	occup2==	18		//	Composers and performing artists
	replace occno=	42	if	occup2==	19		//	Professional workers, n.e.c.
	replace occno=	43	if	occup2==	20		//	Elected and legislative officials
	replace occno=	43	if	occup2==	21		//	Administrative & executive officials, govt & local bodies
	replace occno=	43	if	occup2==	22		//	Working proprietors, directors & managers, wholesale & re
	replace occno=	43	if	occup2==	23		//	Directors and manager s, financial institutions
	replace occno=	43	if	occup2==	24		//	Working proprietors,directors & managers, mining, constru
	replace occno=	43	if	occup2==	25		//	Working proprietors, directors, managers & related execut
	replace occno=	43	if	occup2==	26		//	Working proprietors, directors & managers,other services
	replace occno=	43	if	occup2==	27		//	.
	replace occno=	43	if	occup2==	28		//	.
	replace occno=	43	if	occup2==	29		//	Administrative, executive & managerial workers, n.e.c.
	replace occno=	44	if	occup2==	30		//	Clerical and other supervisors
	replace occno=	44	if	occup2==	31		//	Village officials
	replace occno=	44	if	occup2==	32		//	Stenographers, typists and card and tape punching operato
	replace occno=	44	if	occup2==	33		//	Book keepers, cashiers and related workers
	replace occno=	44	if	occup2==	34		//	Computing machine operator
	replace occno=	44	if	occup2==	36		//	Trasport & communication supervisors
	replace occno=	44	if	occup2==	37		//	Transport conductor and guards
	replace occno=	44	if	occup2==	38		//	Mail distributors and related workers
	replace occno=	44	if	occup2==	39		//	Telphone and telegraph operators
	replace occno=	44	if	occup2==	86		//	Broadcasting station & sound equipment operators & cinema
	replace occno=	44	if	occup2==	96		//	Stationary engines & related equipment operators & oilers
	replace occno=	45	if	occup2==	41		//	Manufacturers� agents
	replace occno=	45	if	occup2==	42		//	Technical salesmen and commercial travellers
	replace occno=	45	if	occup2==	44		//	Insurance, real estates, securitie s & business service s
	replace occno=	45	if	occup2==	45		//	Money lenders and pawn brokers
	replace occno=	45	if	occup2==	46		//	.
	replace occno=	45	if	occup2==	47		//	.
	replace occno=	45	if	occup2==	48		//	.
	replace occno=	45	if	occup2==	49		//	Sales workers, n.e.c.
	replace occno=	46	if	occup2==	50		//	Hotel and restaurant keepers
	replace occno=	46	if	occup2==	51		//	House keepers, matrons & stewards(domestic and institutio
	replace occno=	46	if	occup2==	52		//	Cooks, waiters, bartenders & related workers(domestic & i
	replace occno=	46	if	occup2==	53		//	Maids& related house keeping services workers, n.e.c.
	replace occno=	46	if	occup2==	54		//	Building caretakers, sweepers, cleaner & related workers
	replace occno=	46	if	occup2==	58		//	.
	replace occno=	46	if	occup2==	59		//	Service workers, n.e.c.
	replace occno=	47	if	occup2==	60		//	Farm plantation, dairy and other managers and supervisor
	replace occno=	47	if	occup2==	67		//	Hunters and related workers
	replace occno=	47	if	occup2==	69		//	.
	replace occno=	48	if	occup2==	70		//	.
	replace occno=	48	if	occup2==	72		//	Metal processers
	replace occno=	48	if	occup2==	73		//	Wood preparation workers and paper makers
	replace occno=	48	if	occup2==	82		//	Stone cutters and carvers
	replace occno=	48	if	occup2==	87		//	Plumbers,welders,sheet metal,structural metal preparers &
	replace occno=	49	if	occup2==	76		//	Tanners, fellmongers and pelt dressers
	replace occno=	49	if	occup2==	80		//	Shoemakers and leather goods makers
	replace occno=	49	if	occup2==	88		//	Jewellery & precious metal workers & metal engravers(exce
	replace occno=	50	if	occup2==	74		//	Chemical processors and related workers
	replace occno=	50	if	occup2==	90		//	Rubber & plastics products makers
	replace occno=	50	if	occup2==	91		//	Paper and paper board product makers
	replace occno=	50	if	occup2==	92		//	Printers and related workers
	replace occno=	50	if	occup2==	93		//	Painting
	
// Alternative measures of wealth
	gen nolandps = landps==0
	gen landps2 = landps^2
	
	replace structype = . if structype==0|structype>3
	gen notoilet = latrine==1 if !missing(latrine)
	gen katcha = structype==1 if !missing(structype)
	gen mudfloor = floortype==1 if !missing(floortype)	
	gen dirtyfuel = (cooking==1|cooking==2|cooking==5|cooking==6) if !missing(cooking)
	gen openwater = (drinkwater==5|drinkwater==6)
	
	la var nolandps "no land possessed"
	la var landps "land possessed (squared)"
	la var notoilet "type of latrine: none"
	la var katcha "type of structure: katcha"
	la var mudfloor "type of flooring: mud"
	la var dirtyfuel "source of energy for cooking: dirty fuels"
	la var openwater "source of drinking water: open sources"
	
	tab subround, gen(Isubround)
	
*------------------------------------------------------------------------------*
	
# delimit;
set more off;

reg kcal_all nolatrine  
	if kcal_all>1000 & kcal_all<6000 & urban==0 [pw=perwt], 
	cluster(fsu_no);
	
outreg2 nolatrine
	using "Output/Tab/2013-0224_pccc-latrine1.xls", replace se 10pct nocons
	ct("all calories, baseline");

reg kcal_all nolatrine lmpce 
	if kcal_all>1000 & kcal_all<6000 & urban==0 [pw=perwt], 
	cluster(fsu_no);
	
outreg2 nolatrine lmpce
	using "Output/Tab/2013-0224_pccc-latrine1.xls", append se 10pct nocons
	ct("all calories, mpce");

reg kcal_all nolatrine lmpce schtribe schcaste muslim othrel
	if kcal_all>1000 & kcal_all<6000 & urban==0 [pw=perwt], 
	cluster(fsu_no);
	
outreg2 nolatrine lmpce
	using "Output/Tab/2013-0224_pccc-latrine1.xls", append se 10pct nocons
	ct("all calories, HH controls");
	
reg kcal_all nolatrine lmpce schtribe schcaste muslim othrel i.statreg
	if kcal_all>1000 & kcal_all<6000 & urban==0 [pw=perwt], 
	cluster(fsu_no);
	
outreg2 nolatrine lmpce
	using "Output/Tab/2013-0224_pccc-latrine1.xls", append se 10pct nocons
	ct("all calories, state-region fe");	

reg kcal_all nolatrine lmpce schtribe schcaste muslim othrel 
	i.occup3 agric agr_* missind
	if kcal_all>1000 & kcal_all<6000 & urban==0 [pw=perwt], 
	cluster(fsu_no);
	
outreg2 nolatrine lmpce
	using "Output/Tab/2013-0224_pccc-latrine1.xls", append se 10pct nocons
	ct("all calories, occupation controls");
	
reg kcal_all nolatrine lmpce schtribe schcaste muslim othrel i.statreg
	i.occup3 agric agr_* missind
	if kcal_all>1000 & kcal_all<6000 & urban==0 [pw=perwt], 
	cluster(fsu_no);
	
outreg2 nolatrine lmpce
	using "Output/Tab/2013-0224_pccc-latrine1.xls", append se 10pct nocons
	ct("all calories, state-region & occupation controls");
# delimit cr
# delimit;
set more off;

reg kcal_cer nolatrine  
	if kcal_all>1000 & kcal_all<6000 & urban==0 [pw=perwt], 
	cluster(fsu_no);
	
outreg2 nolatrine
	using "Output/Tab/2013-0224_pccc-latrine2.xls", replace se 10pct nocons
	ct("cereal calories, baseline");

reg kcal_cer nolatrine lmpce 
	if kcal_all>1000 & kcal_all<6000 & urban==0 [pw=perwt], 
	cluster(fsu_no);
	
outreg2 nolatrine lmpce
	using "Output/Tab/2013-0224_pccc-latrine2.xls", append se 10pct nocons
	ct("cereal calories, mpce");

reg kcal_cer nolatrine lmpce schtribe schcaste muslim othrel
	if kcal_all>1000 & kcal_all<6000 & urban==0 [pw=perwt], 
	cluster(fsu_no);
	
outreg2 nolatrine lmpce
	using "Output/Tab/2013-0224_pccc-latrine2.xls", append se 10pct nocons
	ct("cereal calories, HH controls");
	
reg kcal_cer nolatrine lmpce schtribe schcaste muslim othrel i.statreg
	if kcal_all>1000 & kcal_all<6000 & urban==0 [pw=perwt], 
	cluster(fsu_no);
	
outreg2 nolatrine lmpce
	using "Output/Tab/2013-0224_pccc-latrine2.xls", append se 10pct nocons
	ct("cereal calories, state-region fe");	

reg kcal_cer nolatrine lmpce schtribe schcaste muslim othrel 
	i.occup3 agric agr_* missind
	if kcal_all>1000 & kcal_all<6000 & urban==0 [pw=perwt], 
	cluster(fsu_no);
	
outreg2 nolatrine lmpce
	using "Output/Tab/2013-0224_pccc-latrine2.xls", append se 10pct nocons
	ct("cereal calories, occupation controls");
	
reg kcal_cer nolatrine lmpce schtribe schcaste muslim othrel i.statreg
	i.occup3 agric agr_* missind
	if kcal_all>1000 & kcal_all<6000 & urban==0 [pw=perwt], 
	cluster(fsu_no);
	
outreg2 nolatrine lmpce
	using "Output/Tab/2013-0224_pccc-latrine2.xls", append se 10pct nocons
	ct("cereal calories, state-region & occupation controls");
# delimit cr

*------------------------------------------------------------------------------*	
/* Robustness check: missing information on occupation/industry */

gen nolatXmiss = nolatrine*missocc
gen lmpceXmiss = lmpce*missocc

# delimit;
set more off;

reg kcal_all nolatrine lmpce missocc nolatXmiss lmpceXmiss 
	i.statreg schtribe schcaste muslim othrel
	if kcal_all>1000 & kcal_all<6000 & urban==0 [pw=perwt], 
	cluster(fsu_no);
	
outreg2 nolatrine lmpce missocc nolatXmiss lmpceXmiss 
	using "Output/Tab/2013-0224_pccc-latrine3.xls", replace se 10pct nocons
	ct("all calories");

reg kcal_cer nolatrine lmpce missocc nolatXmiss lmpceXmiss 
	i.statreg schtribe schcaste muslim othrel
	if kcal_all>1000 & kcal_all<6000 & urban==0 [pw=perwt], 
	cluster(fsu_no);
	
outreg2 nolatrine lmpce missocc nolatXmiss lmpceXmiss 
	using "Output/Tab/2013-0224_pccc-latrine3.xls", append se 10pct nocons
	ct("cereal calories");
# delimit cr

*------------------------------------------------------------------------------*
/* Robustness check: alternative measures of wealth */

# delimit;
set more off;

reg kcal_all nolatrine lmpce schtribe schcaste muslim othrel i.statreg
	i.occup3 agric agr_* missind
	if kcal_all>1000 & kcal_all<6000 & urban==0 [pw=perwt], cluster(fsu_no);	
outreg2 nolatrine lmpce 
	using "Output/Tab/2013-0314_NSS38_pccc-latrine.xls", replace	
	se 10pct nocons ct("all, MPCE");

reg kcal_all nolatrine 
	schtribe schcaste muslim othrel i.statreg i.occup3 agric agr_* missind
	if kcal_all>1000 & kcal_all<6000 & urban==0 [pw=perwt], cluster(fsu_no);
outreg2 nolatrine 
	using "Output/Tab/2013-0314_NSS38_pccc-latrine.xls", append	
	se 10pct nocons ct("all, no control for wealth");
	
reg kcal_all nolatrine 
	katcha mudfloor dirtyfuel openwater landps landps2 nolandps 
	schtribe schcaste muslim othrel i.statreg i.occup3 agric agr_* missind
	if kcal_all>1000 & kcal_all<6000 & urban==0 [pw=perwt], cluster(fsu_no);
outreg2 nolatrine katcha mudfloor dirtyfuel openwater landps landps2 nolandps
	using "Output/Tab/2013-0314_NSS38_pccc-latrine.xls", append	
	se 10pct nocons ct("all, full set of controls");
	
reg kcal_all nolatrine katcha 
	schtribe schcaste muslim othrel i.statreg i.occup3 agric agr_* missind
	if kcal_all>1000 & kcal_all<6000 & urban==0 [pw=perwt], cluster(fsu_no);
outreg2 nolatrine katcha 
	using "Output/Tab/2013-0314_NSS38_pccc-latrine.xls", append	
	se 10pct nocons ct("all, katcha structure");
	
reg kcal_all nolatrine mudfloor dirtyfuel openwater 
	schtribe schcaste muslim othrel i.statreg i.occup3 agric agr_* missind
	if kcal_all>1000 & kcal_all<6000 & urban==0 [pw=perwt], cluster(fsu_no);
outreg2 nolatrine mudfloor dirtyfuel openwater
	using "Output/Tab/2013-0314_NSS38_pccc-latrine.xls", append	
	se 10pct nocons ct("all, household amenities");
	
reg kcal_all nolatrine nolandps landps landps2
	schtribe schcaste muslim othrel i.statreg i.occup3 agric agr_* missind
	if kcal_all>1000 & kcal_all<6000 & urban==0 [pw=perwt], cluster(fsu_no);
outreg2 nolatrine nolandps landps landps2
	using "Output/Tab/2013-0314_NSS38_pccc-latrine.xls", append	
	se 10pct nocons ct("all, land possessed");
# delimit cr
# delimit;
set more off;

reg kcal_cer nolatrine lmpce schtribe schcaste muslim othrel i.statreg
	i.occup3 agric agr_* missind
	if kcal_all>1000 & kcal_all<6000 & urban==0 [pw=perwt], cluster(fsu_no);	
outreg2 nolatrine lmpce 
	using "Output/Tab/2013-0314_NSS38_pccc-latrine.xls", append	
	se 10pct nocons ct("cereals, MPCE");

reg kcal_cer nolatrine 
	schtribe schcaste muslim othrel i.statreg i.occup3 agric agr_* missind
	if kcal_all>1000 & kcal_all<6000 & urban==0 [pw=perwt], cluster(fsu_no);
outreg2 nolatrine 
	using "Output/Tab/2013-0314_NSS38_pccc-latrine.xls", append	
	se 10pct nocons ct("no control for wealth");
	
reg kcal_cer nolatrine 
	katcha mudfloor dirtyfuel openwater landps landps2 nolandps 
	schtribe schcaste muslim othrel i.statreg i.occup3 agric agr_* missind
	if kcal_all>1000 & kcal_all<6000 & urban==0 [pw=perwt], cluster(fsu_no);
outreg2 nolatrine katcha mudfloor dirtyfuel openwater landps landps2 nolandps
	using "Output/Tab/2013-0314_NSS38_pccc-latrine.xls", append	
	se 10pct nocons ct("cereals, full set of controls");
	
reg kcal_cer nolatrine katcha 
	schtribe schcaste muslim othrel i.statreg i.occup3 agric agr_* missind
	if kcal_all>1000 & kcal_all<6000 & urban==0 [pw=perwt], cluster(fsu_no);
outreg2 nolatrine katcha 
	using "Output/Tab/2013-0314_NSS38_pccc-latrine.xls", append	
	se 10pct nocons ct("cereals, katcha structure");
	
reg kcal_cer nolatrine mudfloor dirtyfuel openwater 
	schtribe schcaste muslim othrel i.statreg i.occup3 agric agr_* missind
	if kcal_all>1000 & kcal_all<6000 & urban==0 [pw=perwt], cluster(fsu_no);
outreg2 nolatrine mudfloor dirtyfuel openwater
	using "Output/Tab/2013-0314_NSS38_pccc-latrine.xls", append	
	se 10pct nocons ct("cereals, household amenities");
	
reg kcal_cer nolatrine nolandps landps landps2
	schtribe schcaste muslim othrel i.statreg i.occup3 agric agr_* missind
	if kcal_all>1000 & kcal_all<6000 & urban==0 [pw=perwt], cluster(fsu_no);
outreg2 nolatrine nolandps landps landps2
	using "Output/Tab/2013-0314_NSS38_pccc-latrine.xls", append	
	se 10pct nocons ct("cereals, land possessed");
# delimit cr
