# Supplementary material for: Health and Hunger: Disease, Energy Needs, and the Indian Calorie Consumption Puzzle*
Source: Econ J (London). 2017 Apr 27;127(606):2378–409. doi: 10.1111/ecoj.12417 (PMC7797625; doi:10.1111/ecoj.12417)
Supplement: Supplementary file 1 [file TEJ-127-606-2378-s001.zip › data for replication/NSS results/Dictionary/nss38_1.0_dict/nss38_01_rec114.dct]

dictionary{

*NSS 38th Round Schedule 1.0
*Record type: 01/14
*File: DL0114R/U

_column(1)	str2	level		%2s		"record type/level"
_column(4)			sector		%1f		"sector"
_column(5)	str5	fsu_no		%5s		"serial no. of village/block(fsu)"
_column(10)			statreg		%3f		"state region"
_column(13)	str1	subround	%1s		"sub-round"
_column(14)	str2	hhno		%2s		"sample household no."
_column(16)	str1	sample		%1s		"sample"
_column(17)	str2	stratum		%2s		"stratum"
_column(19)	str1	subsampl	%1s		"sub-sample"
_column(20)	str2	subblock	%2s		"sample village/block no."

_column(22)	str1	informant	%1s		"informant code"
_column(23)			informtype	%1f		"type of informant code"
_column(24)	str1	survcode	%1s		"survey code"
_column(25)	str1	reascode	%1s		"reason for casualty code"

_column(26)			account_inc	%1f		"hh maintains account of income"
_column(27)			account_exp	%1f		"hh maintains account of expenditure"
_column(28)			nadultm		%2f		"no. adult males in hh"
_column(30)			nadultf		%2f		"no. adult females in hh"
_column(32)			nchild		%2f		"no. children in hh"
_column(34)			hhsize		%2f		"household size"

_column(36)	str3	industry	%3s		"industry"
_column(39)	str3	occupation	%3s		"occupation"
_column(42)			hhtype		%1f		"household type code"
_column(43)			religion	%1f		"household religion code"
_column(44)			socgroup	%1f		"household group code"
_column(45)			homestead	%1f		"homestead type"
_column(46)			landps		%6f		"land possessed (acres)"
_column(52)			mpce		%8f		"monthly per capita expenditure"
_column(60)			latrine		%1f		"type of latrine code"
_column(61)			nflush		%2f		"if flush system, no. of such latrines"
_column(63)			drinkwater	%1f		"primary source of drinking water"
_column(64)			cooking		%1f		"energy for cooking"
_column(65)			lighting	%1f		"energy for lighting"
_column(66)			landtype	%1f		"land owned/hired/others"
_column(67)			coverarea	%5f		"covered area (sq meter)"
_column(72)			landpos		%1f		"land possessed code"
_column(73)			plinth		%1f		"plinth level"
_column(74)			dwelltype	%1f		"type of dwelling"
_column(75)			structype	%1f		"type of structure"
_column(76)			floortype	%1f		"floor type"
_column(77)			rent		%7f		"monthly rent (rs)"
_column(84)			housecond	%1f		"condition of house code"
_column(85)			twosqmeal	%1f		"all members in hh get 2 meals/day"

_column(86)	str2	record		%2s		"record number"
_column(88)			lastrec		%1f		"last record indicator"
_column(89)	str1	update		%1s		"update code"
_column(90)	str3	strat		%3s		"posted stratum code"

_column(93)			mlt_c		%9f		"multiplier-combined"
_column(102)		mlt_s		%9f		"multiplier-subsample"
}
