# Supplementary material for: Health and Hunger: Disease, Energy Needs, and the Indian Calorie Consumption Puzzle*
Source: Econ J (London). 2017 Apr 27;127(606):2378–409. doi: 10.1111/ecoj.12417 (PMC7797625; doi:10.1111/ecoj.12417)
Supplement: Supplementary file 1 [file TEJ-127-606-2378-s001.zip › data for replication/NSS results/Dictionary/nss38_1.0_dict/nss38_01_rec2.dct]

dictionary{

*NSS 38th Round Schedule 1.0
*Record type: 02
*File: D200L02R/U

_column(1)			sector		%1f		"sector"
_column(2)			statreg		%3f		"state-region"
_column(5)	str3	strat		%3s		"stratum"
_column(8)	str1	subround	%1s		"sub-round"
_column(9)	str1	subsampl	%1s		"sub-sample"
_column(10)	str5	fsu_no		%5s		"fsu number"
_column(15)	str2	hhno		%2s		"sample household number"
_column(17)			socgroup	%1f		"household group"
_column(18)			hhtype		%1f		"household type"
_column(19)			mpce		%8f		"monthly per capita expenditure"
_column(27)			mpce_code	%2f		"mpce code"
_column(29)			hhsize		%2f		"household size"
_column(31)			consunit	%4f		"consumer unit"

_column(35)			nmealcerem	%4f		"no. meals served in ceremony"
_column(39)			nmealguest	%4f		"no. meals served to guests"
_column(43)			nmealempl	%4f		"no. meals served to employees"
_column(47)			nmealfree	%3f		"no. meals consumed free of cost"
_column(50)			nmealpay	%3f		"no. meals consumed on payment"
_column(53)			nmealhome	%3f		"no. meals consumed at home"

_column(56)			kcal_cereal	%8f		"calories from cereals"
_column(64)			kcal_cersub	%8f		"calories from cereal substitutes"
_column(72)			kcal_group1	%8f		"calories from food group 1"
_column(80)			kcal_group2	%8f		"calories from food group 2"
_column(88)			kcal_group3	%8f		"calories from food group 3"
_column(96)			kcal_group4	%8f		"calories from food group 4"
_column(104)		kcal_group5	%8f		"calories from food group 5"
_column(112)		kcal_total	%8f		"total calories"
_column(120)		prot_cereal	%7f		"protein from cereals"
_column(127)		prot_pulses	%7f		"protein from pulses"
_column(134)		prot_milk	%7f		"protein from milk/milk products"
_column(141)		prot_meat	%7f		"protein from meat/fish/egg"
_column(148)		prot_total	%7f		"total protein"
_column(155)		fat_total	%7f		"total fat"
_column(162)		exp_food	%10f	"total expenditure on food"	
_column(172)		exp_nonfd	%10f	"total expenditure on non-food"

_column(182)		mlt_c		%9f		"multiplier-combined"
_column(191)		mlt_s		%9f		"multiplier-subsample"
_column(200)		hhtype_old	%1f		"household type (old)"
}
