# Supplementary material for: Health and Hunger: Disease, Energy Needs, and the Indian Calorie Consumption Puzzle*
Source: Econ J (London). 2017 Apr 27;127(606):2378–409. doi: 10.1111/ecoj.12417 (PMC7797625; doi:10.1111/ecoj.12417)
Supplement: Supplementary file 1 [file TEJ-127-606-2378-s001.zip › data for replication/NSS results/Dictionary/nss38_1.0_dict/nss38_01_rec456.dct]

dictionary{

*NSS 38th Round Schedule 1.0
*Record type: 4/5/6
*File: D110L56R/U and D110L04R/U

_column(1)			sector		%1f		"sector"
_column(2)			statreg		%3f		"state region"
_column(5)	str3	strat		%3s		"stratum"
_column(8)	str1	subround	%1s		"sub-round"
_column(9)	str1	subsampl	%1s		"sub-sample"
_column(10)	str5	fsu_no		%5s		"serial no."
_column(15)	str2	hhno		%2s		"sample household no."
_column(17)			socgroup	%1f		"household group code"
_column(18)			hhtype		%1f		"new household type"
_column(19)			mpce		%8f		"monthly per capita expenditure"
_column(27)			mpce_code	%2f		"mpce code"
_column(29)			nmale		%2f		"no. of males"
_column(31)			nfemale		%2f		"no. of females"
_column(33)			hhsize		%2f		"total persons"
_column(35)			record		%2f		"record type"

_column(37)			itemno		%3f		"item code"
_column(40)			typeno		%1f		"type code"

_column(41)			q_cash		%8f		"quantity, cash purchase"
_column(49)			v_cash		%8f		"value, cash purchase"
_column(57)			q_home		%8f		"quantity, home grown"
_column(65)			v_home		%8f		"value, home grown"
_column(73)			q_total		%8f		"quantity, total consumption"
_column(81)			v_total		%8f		"value, total consumption"

_column(89)			mlt_c		%9f		"multiplier-combined"
_column(98)			mlt_s		%9f		"multiplier-subsample"
_column(107)		hhtype_old	%1f		"household type (old)"
}
