# Supplementary material for: Health and Hunger: Disease, Energy Needs, and the Indian Calorie Consumption Puzzle*
Source: Econ J (London). 2017 Apr 27;127(606):2378–409. doi: 10.1111/ecoj.12417 (PMC7797625; doi:10.1111/ecoj.12417)
Supplement: Supplementary file 1 [file TEJ-127-606-2378-s001.zip › data for replication/NSS results/Dictionary/nss38_10_dict/nss38_10_act.dct]

dictionary {
* NSS 38th Round Schedule 10
* Employment & Unemployment
* Activity File
* File Name: D156AR/U
_column(1)	str1	sector	%1s	Sector
_column(2)	str2	state	%2s	State
_column(4)	str1	region	%1s	Region
_column(5)	str3	stratum	%3s	Stratum
_column(8)	str1	subsample	%1s	Sub-Sample
_column(9)	str1	subround	%1s	Sub-Round
_column(10)	str5	serialno	%5s	Serial No.of Village/Block
_column(15)	str2	hhno	%2s	Sample Household No.
_column(17)	str2	perno	%2s	Serial No. of person
_column(19)	str1	dayno	%1s	Serial No. of current day
_column(20)	str1	hhgroup	%1s	Household Group
_column(21)	str1	sampleno	%1s	Sample
_column(22)	str2	blockno	%2s	Sample vill/block No.
_column(24)	str2	hhsize	%2s	Household size
_column(26)	str6	hhindocc	%6s	Household principal Industry/Occupation
_column(32)	str1	hhtype	%1s	Household type code
_column(33)	str1	religion	%1s	Household religion code
_column(34)	str1	homestead	%1s	Homestead code
_column(35)	str2	land_possess_code	%2s	Total household land possessed code
_column(37)	str2	land_cultivate_code	%2s	Total household land cultivated code
_column(39)	str1	land_labor_code	%1s	Labour land code
_column(40)	str2	mpce_code	%2s	Household monthly per capita expenditure code
_column(42)	str1	relhead	%1s	Relation to the head of family
_column(43)	str1	sex_head	%1s	Male head/Female head
_column(44)	str1	sex	%1s	Sex
_column(45)	str2	age	%2s	Age
_column(47)	str2	age_code	%2s	Age group code
_column(49)	str1	marst	%1s	Marital status
_column(50)	str2	educ	%2s	General education
_column(52)	str2	educ_tech	%2s	Technical education
_column(54)	str2	educ_yr	%2s	No. of completed year of formal education
_column(56)	str1	empl_exch	%1s	Whether currently in the live register of empl exchanges
_column(57)	str2	wk_activity_code	%2s	Current weekly activity status code
_column(59)	str2	wk_process_code	%2s	Processing current weekly status code
_column(61)	str1	wk_inddiv	%1s	Industry division code
_column(62)	str3	wk_ind	%3s	Principal Ind. code
_column(65)	str3	wk_occ	%3s	Principal occupation code
_column(68)	str2	dy_status_code	%2s	Status code of current day activity
_column(70)	str2	dy_process_code	%2s	Processing current day of activity code
_column(72)	str1	dy_inddiv	%1s	Industry division code
_column(73)	str2	dy_operation	%2s	Operation code
_column(75)	str2	dy_intensity7	%2s	Seventh day-(intensity of activity)
_column(77)	str2	dy_intensity6	%2s	Sixth Day-(intensity of activity)
_column(79)	str2	dy_intensity5	%2s	Fifth Day-(intensity of activity)
_column(81)	str2	dy_intensity4	%2s	Fourth Day-(intensity of activity)
_column(83)	str2	dy_intensity3	%2s	Third Day-(intensity of activity)
_column(85)	str2	dy_intensity2	%2s	Second Day-(intensity of activity)
_column(87)	str2	dy_intensity1	%2s	First Day-(intensity of activity)
_column(89)	str2	dy_totaldays	%2s	Total No. of Days in each activity during ref week
_column(91)	str6	dy_wage_cash	%6s	Wages/salary received during week -Cash
_column(97)	str6	dy_wage_kind	%6s	Wages/salary received during week -Kind
_column(103)	str7	dy_wage_total	%7s	Wages/salary received during week -Total
_column(110)	str1	dur_unempl	%1s	Duration of present spell of unemployment
_column(111)	str2	prin_activity_code	%2s	Broad/Principal usual activity-status code
_column(113)	str2	prin_process_code	%2s	Principal activity processing-code
_column(115)	str1	prin_inddiv	%1s	Principal Act.Ind. Div Code.
_column(116)	str3	prin_ind	%3s	Pincipal Industry Occupation-Industry (NIC)
_column(119)	str3	prin_occ	%3s	Principal Industry Occupation-Occupation (NCO)
_column(122)	str2	sub_status_code	%2s	If the person had any subsidiary-gainful usual status code
_column(124)	str1	sub_inddiv	%1s	Subsidiary Activity -Ind.Div.code
_column(125)	str3	sub_ind	%3s	Subsidiary Activity -Industry (NIC)
_column(128)	str3	sub_occ	%3s	Subsidiary Acitivty -Occupation (NCO)
_column(131)	str2	dy_ndayswork	%2s	No. of days worked in a week (daily activity 01-71)
_column(133)	str2	dy_ndaysempl	%2s	No.of days unemployed (daily activity 81-82)
_column(135)	str1	usualocc_process	%1s	Usual occupation processing code
_column(136)	str5	mlt1	%5s	Multiplier-1 (Stratum level)
_column(141)	str5	mlt2	%5s	Multiplier-2 (Sub-Sample level)
_column(146)	str5	mlt3	%5s	Multiplier-3 (Sub-round level)
_column(151)	str5	mlt4	%5s	Multiplier-4 (for combined estimates)
}
