# Supplementary material for: Health and Hunger: Disease, Energy Needs, and the Indian Calorie Consumption Puzzle*
Source: Econ J (London). 2017 Apr 27;127(606):2378–409. doi: 10.1111/ecoj.12417 (PMC7797625; doi:10.1111/ecoj.12417)
Supplement: Supplementary file 1 [file TEJ-127-606-2378-s001.zip › data for replication/NSS results/Dictionary/nss38_10_dict/nss38_10_hh.dct]

dictionary {
* NSS 38th Round Schedule 10
* Employment & Unemployment
* Household File
* File Name: D144HR/U
_column(1)	str1	sector	%1s	Sector
_column(2)	str2	state	%2s	State
_column(4)	str1	region	%1s	Region
_column(5)	str3	stratum	%3s	Stratum
_column(8)	str1	subsample	%1s	Sub-Sample
_column(9)	str1	subround	%1s	Sub-Round
_column(10)	str5	serialno	%5s	Serial No.of Village/Block
_column(15)	str2	hhno	%2s	Sample Household No.
_column(17)	str1	hhgroup	%1s	Household Group Code
_column(18)	str1	sampleno	%1s	Sample
_column(19)	str2	blockno	%2s	Sample Vill/Block No
_column(21)	str1	informant	%1s	Informant Code
_column(22)	str1	informant_type	%1s	Type of Informant Code
_column(23)	str1	surveycode	%1s	Survey Code
_column(24)	str1	casualtycode	%1s	Reason for casualty code
_column(25)	str2	hhsize	%2s	Household Size
_column(27)	str6	hhindocc	%6s	H.H.Principal Ind.occupation
_column(33)	str1	hhtype	%1s	Household type code
_column(34)	str1	religion	%1s	Household Religion code
_column(35)	str1	homestead	%1s	Home-stead code
_column(36)	str6	land_owned	%6s	HH Land -Owned
_column(42)	str6	land_leasedin	%6s	HH Land -Leased in
_column(48)	str5	land_neither	%5s	HH Land -Neither owned nor leased in
_column(53)	str6	land_leasedout	%6s	HH Land -Leased out
_column(59)	str6	land_possess_total	%6s	HH Land -Total possessed
_column(65)	str2	land_possess_code	%2s	Total land possessed code
_column(67)	str6	land_cultivate	%6s	Land Cultivated (0.00 Acres)
_column(73)	str6	land_cultivate_leasedin	%6s	HH Land Leased in
_column(79)	str6	land_cultivate_neither	%6s	HH Land Neither owned nor leased in
_column(85)	str6	land_cultivate_total	%6s	HH Land Total land cultivated
_column(91)	str2	land_cultivate_code	%2s	Total land cultivated code
_column(93)	str1	land_labor_code	%1s	Land Labour code
_column(94)	str6	land_irrigate	%6s	Household land irrigated
_column(100)	str1	hiredlabor	%1s	Use of hired labour for crop
_column(101)	str1	otherprodenter	%1s	Other productive enterprises code
_column(102)	str7	mpce	%7s	HH monthly per capita expenditure last month, in Rs
_column(109)	str2	mpce_code	%2s	HH monthly per capita expenditure last month, code
_column(111)	str1	hh_moved	%1s	Whether HH moved to village/town during last 365 days
_column(112)	str1	hh_moved_lastres	%1s	If moved, type of last residence
_column(113)	str1	hh_moved_temp	%1s	If moved, whether move was temporary or permanent
_column(114)	str1	hh_moved_reason	%1s	If moved, reason for movement
_column(115)	str1	head_sex	%1s	Sex of household head
_column(116)	str2	n_male	%2s	Males of all ages
_column(118)	str2	n_male_5y	%2s	Males of age 5 and above
_column(120)	str2	n_female	%2s	Females of all ages
_column(122)	str2	n_female_5y	%2s	Female of age 5 and above
_column(124)	str1	hh_indebt	%1s	Household indebted code
_column(125)	str5	mlt1	%5s	Multiplier-1 (Stratum Level)
_column(130)	str5	mlt2	%5s	Multiplier-2 (Sub-Sample level)
_column(135)	str5	mlt3	%5s	Multiplier-3 (Sub-Round level)
_column(140)	str5	mlt4	%5s	Multiplier-4 (for combined estimates)
}
