# Supplementary material for: Health and Hunger: Disease, Energy Needs, and the Indian Calorie Consumption Puzzle*
Source: Econ J (London). 2017 Apr 27;127(606):2378–409. doi: 10.1111/ecoj.12417 (PMC7797625; doi:10.1111/ecoj.12417)
Supplement: Supplementary file 1 [file TEJ-127-606-2378-s001.zip › data for replication/NSS results/Dictionary/nss38_10_dict/nss38_10_per.dct]

dictionary {
* NSS 38th Round Schedule 10
* Employment & Unemployment
* Person File
* File Name: D156PR/U
_column(1)	str1	sector	%1s	Sector
_column(2)	str2	state	%2s	State
_column(4)	str1	region	%1s	Region
_column(5)	str3	stratum	%3s	Stratum
_column(8)	str1	subsample	%1s	Sub-Sample
_column(9)	str1	subround	%1s	Sub-Round
_column(10)	str5	serialno	%5s	Serial No.of Village/Block
_column(15)	str2	hhno	%2s	Sample Household No.
_column(17)	str2	perno	%2s	Serial No. of person
_column(19)	str1	hhgroup	%1s	Household Group Code
_column(20)	str1	sampleno	%1s	Sample
_column(21)	str1	relhead	%1s	Relation to head Code
_column(22)	str1	sex_head	%1s	Male Head/Female Head
_column(23)	str1	sex	%1s	Sex
_column(24)	str2	age	%2s	Age (In Year)
_column(26)	str2	age_code	%2s	Age Group Code
_column(28)	str1	marst	%1s	Marital Status
_column(29)	str2	educ	%2s	General Education
_column(31)	str2	educ_tech	%2s	Technical Education
_column(33)	str1	hhtype	%1s	Household Type
_column(34)	str1	religion	%1s	HH Religion Code
_column(35)	str1	homestead	%1s	Homestead Code
_column(36)	str2	land_possess_code	%2s	Total HH land possessed Code
_column(38)	str1	land_labor_code	%1s	Land Labour Code
_column(39)	str2	land_cultivate_code	%2s	Total HH land cultivated Code
_column(41)	str2	educ_yr	%2s	No. of years of formal Education
_column(43)	str2	educ_enrol	%2s	Education Institution Enrolment
_column(45)	str1	empl_exch	%1s	Whether registered with Employment Exchange
_column(46)	str2	mpce_code	%2s	HH monthly per capita expenditure code
_column(48)	str2	dy_status_code	%2s	Current weekly activity Status Code
_column(50)	str1	dy_inddiv	%1s	Current weekly activity Ind. Div. code
_column(51)	str2	dy_process_code	%2s	Current weekly activity Status (Processing) Code
_column(53)	str3	dy_ind	%3s	Weekly activity -Industry
_column(56)	str3	dy_occ	%3s	Weekly activity -Occupation
_column(59)	str2	prin_status_code	%2s	Broad/Principal usual activity status code
_column(61)	str1	prin_inddiv	%1s	Broad/Principal usual activity ind div code
_column(62)	str2	prin_process_code	%2s	Broad/Principal usual activity processing status code
_column(64)	str3	prin_ind	%3s	Principal Industry occupation -Industry (NIC)
_column(67)	str3	prin_occ	%3s	Principal Industry occupation -Occupation (NCO)
_column(70)	str2	sub_status_code	%2s	Usual subsidiary gainful activity status
_column(72)	str1	sub_inddiv	%1s	Usual subsidiary -Ind. Div
_column(73)	str3	sub_ind	%3s	Usual subsidiary -Industry (NIC)
_column(76)	str3	sub_occ	%3s	Usual subsidiary -Occupation (NCO)
_column(79)	str1	temp_migr	%1s	Whether stayed for work for >4 weeks at diff places
_column(80)	str1	temp_migr_reas	%1s	Reason Code
_column(81)	str2	temp_migr_nweeks	%2s	Total period (In weeks)
_column(83)	str2	temp_migr_nplaces	%2s	No. of places stayed at
_column(85)	str3	temp_migr_ind	%3s	Industry during the major part of period
_column(88)	str3	temp_migr_occ	%3s	Occupation during the major part of period
_column(91)	str1	temp_migr_type	%1s	Places where major part of period spent -type code
_column(92)	str2	temp_migr_state	%2s	Places where major part of period spent -state code
_column(94)	str2	temp_migr_district	%2s	Places where major part of period spent -district code
_column(96)	str1	temp_migr_regwork	%1s	Whether engaged on a regular basis in any gainful work
_column(97)	str2	temp_migr_process	%2s	USGAS processing code
_column(99)	str1	work_lastyr	%1s	Fully engaged in work during last 365 days (status 01-51)
_column(100)	str1	unempl_avail1	%1s	Were you seeking or available for work for first time
_column(101)	str1	unempl_seek	%1s	Were you seeking or available for work
_column(102)	str1	unempl_effort	%1s	If yes to 53, effort to get work
_column(103)	str1	unempl_howlong	%1s	How long were you seeking or available for work
_column(104)	str1	unempl_typework	%1s	What type of work did you seek
_column(105)	str1	unempl_status	%1s	Status of work sought
_column(106)	str1	unempl_location	%1s	If willing to accept wage empl, location desired
_column(107)	str1	rural_change_busy	%1s	Free to change employer during busy season
_column(108)	str1	rural_change_lean	%1s	During the lean season
_column(109)	str1	rural_wage_busy	%1s	Get the locally prevalent wage during busy season
_column(110)	str1	rural_wage_lean	%1s	Get the locally prevalent wage during lean season
_column(111)	str1	rural_firstempl	%1s	Present employer employ you before others
_column(112)	str1	domestic	%1s	Required to spend time on domestic duties
_column(113)	str1	domestic_reas_yes	%1s	Reason YES for domestic duties
_column(114)	str1	domestic_reas_no	%1s	Reason NO for domestic duties
_column(115)	str1	domestic_garden	%1s	Kitchen garden/orchard
_column(116)	str1	domestic_poultry	%1s	Work in the poultry (yes=1,No=2)
_column(117)	str1	domestic_dairy	%1s	Work in HH dairy (Yes=1,No=2)
_column(118)	str1	domestic_freecollect	%1s	Free collection of fish/vegetables
_column(119)	str1	domestic_firewood	%1s	Free collection of firewood
_column(120)	str1	domestic_husk	%1s	Husking paddy
_column(121)	str1	domestic_gur	%1s	Preparation of gur
_column(122)	str1	domestic_grind	%1s	Grinding of foodgrains
_column(123)	str1	domestic_dungcake	%1s	Prepartion of cow-Dung cakes-
_column(124)	str1	domestic_sew	%1s	-Sewing?Tailoring,Wearing etc-
_column(125)	str1	domestic_tutor	%1s	Tutoring of own/other Children
_column(126)	str1	domestic_drinkwater	%1s	Bringing water for consumption
_column(127)	str1	domestic_carrywater	%1s	Bringing water from outside village
_column(128)	str2	domestic_water_dist	%2s	Distance to carry water, in kms
_column(130)	str1	domestic_acceptwork	%1s	Willing to accept work
_column(131)	str1	domestic_naturework	%1s	Nature of acceptable work
_column(132)	str1	domestic_typework	%1s	Type of acceptable work
_column(133)	str1	skill_code	%1s	Skill/Experience code
_column(134)	str1	assist_code	%1s	Assistance code
_column(135)	str1	usualocc_process	%1s	Usual occupation processing code
_column(136)	str5	mlt1	%5s	Multiplier-1 (Stratum level)
_column(141)	str5	mlt2	%5s	Multiplier-2 (Sub-Sample level)
_column(146)	str5	mlt3	%5s	Multiplier-3 (Sub-round level)
_column(151)	str5	mlt4	%5s	Multiplier-4 (for combined estimates)
}
