# Supplementary material for: Health and Hunger: Disease, Energy Needs, and the Indian Calorie Consumption Puzzle*
Source: Econ J (London). 2017 Apr 27;127(606):2378–409. doi: 10.1111/ecoj.12417 (PMC7797625; doi:10.1111/ecoj.12417)
Supplement: Supplementary file 1 [file TEJ-127-606-2378-s001.zip › data for replication/NSS results/Dictionary/nss43_1.0_dict/nss43_01_level01.dct]

dictionary{
*NSS ROUND 43 SCHEDULE 1.0
*BLOCKS 1, 3.1, 3.2, 3.3 AND 10

_column(10)
	str2	round		%2s	"round"
	str3	schedule	%3s	"schedule no."
	str1	sample		%1s "sample"
	str1	sector		%1s	"sector"
	str5	fsu_no		%5s	"lot/fsu no."
	str3	statreg		%3s	"state-region"
	str2	stratum		%2s	"stratum"
	str1	subsampl	%1s	"sub-sample"
	str3	subblock	%3s	"sample village/block"
	str1	subround	%1s	"sub-round"
	str1	substrat	%1s	"sub-stratum"
	str2	hhno		%2s	"household no."
	str2	level		%2s	"level no."
	str2	district	%2s	"district"

_column(39)
	str1	head_sex	%1s	"sex of household head"
	str1	surseqcode	%1s	"survey sequence code"
	str1	informant	%1s	"informant"
	str1	informtype	%1s	"type of informant code"
	str1	surveycode	%1s	"survey code"
	str1	casualcode	%1s	"reason for casualty code"

_column(45)
	str3	hhsize		%3s	"household size"
	str3	industry	%3s	"industry (nic)"
	str3	occupation	%3s	"occupation (nco)"
	str1	hhtype		%1s	"household type code"
	str1	religion	%1s	"household religion code"
	str1	socgroup	%1s	"household group code"

_column(57)	
	str1	homestead	%1s	"homestead type"
_column(58)	
	str4	landow		%4s	"land owned, ha"
_column(62)	
	str4 	landin		%4s	"land leased in, ha"
_column(66)	
	str4	landne		%4s	"land neither owned nor leased-in, ha"
_column(70)	
	str4	landout		%4s	"land leased-out, ha"
_column(74)	
	str4	landps		%4s	"total land possessed, ha"
_column(90)	
	str4	landcul		%4s	"total cultivated, ha"
_column(94)	
	str4	landirr		%4s	"total irrigated, ha"

_column(98)
	str1	cropprod	%1s	"crop production code"
	str1	othentrp	%1s	"other production enterprise code"
	str8	mpce		%8s	"per capita expenditure last month"
	str1	cooking		%1s	"primary source of energy for cooking"
	str1	lighting	%1s	"primary source of energy for lighting"

_column(110)
	str1	grow_rice	%1s	"last year hh grew rice"
	str1	grow_wheat	%1s	"last year hh grew wheat"
	str1	grow_jowar	%1s	"last year hh grew jowar"
	str1	grow_bajra	%1s	"last year hh grew bajra"
	str1	grow_maize	%1s	"last year hh grew maize"
	str1	grow_barley	%1s	"last year hh grew barley"
	str1	grow_ragi	%1s	"last year hh grew ragi"
	str1	grow_gram	%1s	"last year hh grew gram"
		
_column(119)
	str1	publicwork	%1s	"any hh member work >60 days on public work"
	str1	inc_cult	%1s	"income: cultivation"
	str1	inc_agric	%1s	"income: fishing/other agricultural enterprise"
	str1	inc_wage	%1s	"income: wage/salaried employment"
	str1	inc_nonag	%1s	"income: non-agricultural enterprise"
	str1	inc_pension	%1s	"income: pension"
	str1	inc_remit	%1s	"income: remittances"
	str1	inc_divid	%1s	"income: interest & dividends"
	str1	inc_other	%1s	"income: others"
	str1	irdp		%1s	"assistance from irdp, last 5 years"
	str1	animal_milch	%1s	"possess milch animals"
	str1	animal_draug	%1s	"possess draught animals"
	str1	fps			%1s	"buy from ration/fair price shop, last 30 days"	

_column(131)
	str1	cons_alcohol	%1s	"consume alcohol, last 30 days"
	str1	cons_banana	%1s	"consume bananas, last 30 days"
	str1	cons_mango	%1s	"consume mangoes, last 30 days"
	str1	cons_citrus	%1s	"consume citrus, last 30 days"
	str1	cons_apple	%1s	"consume apples, last 30 days"
	str1	cons_grape	%1s	"consume grapes, last 30 days"
	str1	cons_other	%1s	"consume others, last 30 days"

_column(138)
	str1	train_work	%1s	"journey by train for work, last 30 days"
	str1	train_educ	%1s	"journey by train for education, last 30 days"
	str1	train_other	%1s	"journey by train for other, last 30 days"
	str1	bus_work	%1s	"journey by bus for work, last 30 days"
	str1	bus_educ	%1s	"journey by bus for education, last 30 days"
	str1	bus_other	%1s	"journey by bus for other, last 30 days"

_column(144)
	str1	ceremony	%1s	"any ceremony performed, last 30 days"
	str1	ceremony1	%1s	"serial no. of ceremony"
	str1	cer_code1	%1s	"ceremony code"
	str1	cer_meal1	%6s	"number of meals served"
	str1	ceremony2	%1s	"serial no. of ceremony"
	str1	cer_code2	%1s	"ceremony code"
	str1	cer_meal2	%6s	"number of meals served"
	str1	ceremony3	%1s	"serial no. of ceremony"
	str1	cer_code3	%1s	"ceremony code"
	str1	cer_meal3	%6s	"number of meals served"
	str1	ceremony4	%1s	"serial no. of ceremony"
	str1	cer_code4	%1s	"ceremony code"
	str1	cer_meal4	%6s	"number of meals served"
	str1	ceremony5	%1s	"serial no. of ceremony"
	str1	cer_code5	%1s	"ceremony code"
	str1	cer_meal5	%6s	"number of meals served"

_column(185)
	str1	guest1		%1s	"serial no. of guest"
	str1	guest_code1	%1s	"guest code"
	str6	guest_meal1	%6s	"number of meals served"
	str1	guest2		%1s	"serial no. of guest"
	str1	guest_code2	%1s	"guest code"
	str6	guest_meal2	%6s	"number of meals served"
		
_column(201)
	str1	dwellunit	%1s	"dwelling unit code"
	str5	coverarea	%5s	"covered area (sq meter)"
	str1	landps_code	%1s	"land possessed code"
	str1	plinth		%1s	"plinth level"
	str1	dwelltype	%1s	"type of dwelling"
	str1	structype	%1s	"type of structure"
	str1	floortype	%1s	"floor type"
	str8	rent		%8s	"monthly rent, urban only"
	str1	housecond	%1s	"condition of house code"
	str2	housecateg	%2s	"house category code"
	
_column(223)
	str2	n_adultm	%2s "adult-male"
	str2	n_adultf	%2s	"adult-female"
	str2	n_childm	%2s	"child-male"
	str2	n_childf	%2s	"child-female"
	str2	mpcecode	%2s	"per capita expenditure code"
	str1	hhtype_new	%1s	"new household type code"
	str1	socgroup_new	%1s	"new household group code"
	str1	landps_code_new	%1s	"new land possessed code"
	str1	sizeclass	%1s	"size class of code"
	
_column(237)
	str8	mult		%8s	"multiplier"
	str4	consunit	%4s	"consumer unit"
	str2	head_age	%2s	"age of household head"
}
