# Supplementary material for: Health and Hunger: Disease, Energy Needs, and the Indian Calorie Consumption Puzzle*
Source: Econ J (London). 2017 Apr 27;127(606):2378–409. doi: 10.1111/ecoj.12417 (PMC7797625; doi:10.1111/ecoj.12417)
Supplement: Supplementary file 1 [file TEJ-127-606-2378-s001.zip › data for replication/NSS results/Dictionary/nss43_1.0_dict/nss43_01_level02.dct]

dictionary{
*NSS ROUND 43 SCHEDULE 1.0
*BLOCK 4

_column(1)	str4	serialno	%4s	"serial no. of record at flot level"
_column(5)	str5	flotno		%5s	"flot level"
_column(10)	str2	round		%2s	"round"
_column(12)	str3	schedule	%3s	"schedule"
_column(15)	str1	sample		%1s	"sample"
_column(16)	str1	sector		%1s	"sector"
_column(17)	str5	fsu_no		%5s	"serial no. village/block"
_column(22)	str3	statreg		%3s	"state-region"
_column(25)	str2	stratum		%2s	"stratum"
_column(27)	str1	subsampl	%1s	"sub-sample"
_column(28)	str3	sample_vb	%3s	"sample v/b"
_column(31)	str1	subround	%1s	"sub-round"
_column(32)	str1	substrat	%1s	"sub-stratum"
_column(33)	str2	hhno		%2s	"household no."
_column(35)	str2	level		%2s	"level no."

_column(37)	str3	persno		%3s	"serial no. member"
_column(41)	str1	relhead		%1s	"relation to household head"
_column(42)	str1	sex			%1s	"sex"
_column(43)	str2	age			%2s	"age"
_column(45)	str1	marst		%1s	"marital status"
_column(46)	str1	educ		%1s	"general education code"
_column(47)	str2	daysaway	%2s	"no. days away from home, last 30 days"
_column(49)	str1	nmealday	%1s	"no. meals per day"

_column(50)	str3	nmealfree	%3s	"no. meals free of cost, last 30 days"
_column(53)	str3	nmealpay	%3s	"no. meals on payment, last 30 days"
_column(56)	str3	nmealhome	%3s	"no. meals at home, last 30 days"

_column(59)	str1	smoking		%1s	"smoking"
_column(60)	str1	chewing		%1s	"chewing, zarda, dokta, etc."
_column(61)	str1	snuff		%1s	"snuff"
_column(62)	str1	burntobac	%1s	"burnt tobacco powder"

_column(121) str2	n_adultm	%2s	"adult-male"
_column(123) str2	n_adultf	%2s	"adult-female"
_column(125) str2	n_childm	%2s	"child-male"
_column(127) str2	n_childf	%2s	"child-female"
_column(129) str2	mpcecode	%2s	"per capita expenditure class code"
_column(131) str1	hhtype_new	%1s	"new household type code"
_column(132) str1	socgroup_new	%1s	"new household group code"
_column(133) str1	landps_code_new	%1s	"land possessed code"
_column(134) str1	sizeclass	%1s	"size class of town code"

_column(135) str8	mult		%8s	"multiplier"
_column(143) str4	consunit	%4s	"consumer unit"
_column(147) str2	head_age	%2s	"age of household head"
_column(151) str8	mpce		%8s	"monthly per capita expenditure"
}
