# Supplementary material for: Health and Hunger: Disease, Energy Needs, and the Indian Calorie Consumption Puzzle*
Source: Econ J (London). 2017 Apr 27;127(606):2378–409. doi: 10.1111/ecoj.12417 (PMC7797625; doi:10.1111/ecoj.12417)
Supplement: Supplementary file 1 [file TEJ-127-606-2378-s001.zip › data for replication/NSS results/Dictionary/nss43_1.0_dict/nss43_01_level11.dct]

dictionary{
*NSS ROUND 43 SCHEDULE 1.0
*BLOCK 8

_column(1)	str4	serialno	%4s	"serial no. of record"
_column(5)	str5	flotno		%5s	"flot level"
_column(10)	str2	round		%2s	"round"
_column(12)	str3	schedule	%3s	"schedule"
_column(15)	str1	sample		%1s	"sample"
_column(16)	str1	sector		%1s	"sector"
_column(17)	str5	fsu_no		%5s	"serial no. village/block"
_column(22)	str3	statreg		%3s	"state-region"
_column(25)	str2	stratum		%2s	"stratum"
_column(27)	str1	subsampl	%1s	"sub-sample"
_column(28)	str3	sample_vb	%3s	"sample v/b"
_column(31)	str1	subround	%1s	"sub-round"
_column(32)	str1	substrat	%1s	"sub-stratum"
_column(33)	str2	hhno		%2s	"household no."
_column(35)	str2	level		%2s	"level no."

_column(37)	str3	itemno		%3s	"item code"
_column(40)	str1	typeno		%1s	"type code"
_column(41)	str8	cashonly	%8s	"cash"
_column(49)	str8	cashkind	%8s	"cash and kind"

_column(135) str8	mult		%8s	"multiplier"
_column(143) str4	consunit	%4s	"consumer unit"
_column(151) str8	mpce		%8s	"monthly per capita expenditure"
}
