# Supplementary material for: Health and Hunger: Disease, Energy Needs, and the Indian Calorie Consumption Puzzle*
Source: Econ J (London). 2017 Apr 27;127(606):2378–409. doi: 10.1111/ecoj.12417 (PMC7797625; doi:10.1111/ecoj.12417)
Supplement: Supplementary file 1 [file TEJ-127-606-2378-s001.zip › data for replication/NSS results/Dictionary/nss43_1.0_dict/nss43_01_level12.dct]

dictionary{
*NSS ROUND 43 SCHEDULE 1.0
*BLOCKS 9.1 and 9.2

_column(1)	str4	serialno		%4s	"serial no. of record at flot level"
_column(5)	str5	flotno			%5s	"flot level"
_column(10)	str2	round			%2s	"round"
_column(12)	str3	schedule		%3s	"schedule"
_column(15)	str1	sample			%1s	"sample"
_column(16)	str1	sector			%1s	"sector"
_column(17)	str5	fsu_no			%5s	"serial no. village/block"
_column(22)	str3	statreg			%3s	"state-region"
_column(25)	str2	stratum			%2s	"stratum"
_column(27)	str1	subsampl		%1s	"sub-sample"
_column(28)	str3	sample_vb		%3s	"sample v/b"
_column(31)	str1	subround		%1s	"sub-round"
_column(32)	str1	substrat		%1s	"sub-stratum"
_column(33)	str2	hhno			%2s	"household no."
_column(35)	str2	level			%2s	"level no."

_column(37)	str3	itemno			%3s	"item code"
_column(40)	str1	typeno			%1s	"type code"
_column(41)	str4	possess			%4s	"no. in use on date of survey"
_column(45)	str4	number_1h		%4s	"number, first-hand purchase"
_column(49)	str1	hirepurc_1h		%1s	"hired/purchased, first-hand purchase"
_column(50)	str8	cashonly_1h		%8s	"cash, first-hand purchase"
_column(58)	str8	cashkind_1h		%8s	"cash and kind, first-hand purchase"
_column(66)	str8	cashonly_raw	%8s	"cash, raw materials"
_column(74)	str8	cashkind_raw	%8s	"cash and kind, raw materials"
_column(82)	str8	cashonly_total	%8s	"cash, total expenditures"
_column(90)	str8	cashkind_total	%8s	"cash and kind, total expenditures"
_column(98)	str4	number_2h		%4s	"number, second-hand purchase"
_column(102) str8	cashonly_2h		%8s	"cash, second-hand purchase"
_column(110) str8	cashkind_2h		%8s	"cash and kind, second-hand purchase"

_column(135) str8	mult			%8s	"multiplier"
_column(143) str4	consunit		%4s	"consumer unit"
_column(151) str8	mpce			%8s	"monthly per capita expenditure"
}
