# Supplementary material for: Health and Hunger: Disease, Energy Needs, and the Indian Calorie Consumption Puzzle*
Source: Econ J (London). 2017 Apr 27;127(606):2378–409. doi: 10.1111/ecoj.12417 (PMC7797625; doi:10.1111/ecoj.12417)
Supplement: Supplementary file 1 [file TEJ-127-606-2378-s001.zip › data for replication/NSS results/Dictionary/nss43_1.0_dict/nss43_10_level01.dct]

dictionary{

*NATIONAL SAMPLE SURVEY ROUND 43 SCHEDULE 10
*Level 1 (file id: E3DPFR/U)

_column(1)	str1	sector		%1s	"Sector"
_column(2)	str2	state		%2s	"State"
_column(4)	str1	region		%1s	"Region"
_column(5)	str2	stratum		%2s	"Stratum"
_column(7)	str1	subsampl	%1s	"Sub-Sample"
_column(8)	str1	subround	%1s	"Sub-Round"
_column(9)	str5	fsu_no		%5s	"S. No. of village/block (fsu)"
_column(17)	str3	persno		%3s	"Serial No. of person"
_column(20)	str1	sample		%1s	"Sample"
_column(21)	str1	socgroup	%1s	"Household group code"
_column(22)	str1	relhead		%1s	"Relation to head code"
_column(23)	str1	head_sex	%1s	"Sex of head of household"
_column(24)	str1	sex			%1s	"Sex of person"
_column(25)	str2	age			%2s	"Age (In Years)"
_column(27)	str2	agegp		%2s	"Age group code"
_column(29)	str1	marst		%1s	"Marital status code"
_column(30)	str2	educ		%2s	"General education code"
_column(32)	str2	educt		%2s	"Technical education code"
_column(34)	str1	hhtype		%1s	"Household type"
_column(35)	str1	religion	%1s	"HH religion code"
_column(36)	str1	homestead	%1s	"Homestead code"

_column(42)	str2	literacy	%2s	"Literacy status of head of HH"
_column(44)	str2	enrol		%2s	"Education institution enrollment code"
_column(46)	str1	employex	%1s	"Whether registered with employment exchange"

_column(49)	str2	wk_status	%2s	"Current weekly activity status code"
_column(51)	str1	wk_inddiv	%1s	"Current weekly activity industry division"	
_column(54)	str3	wk_ind		%3s	"Industry code (NIC)"
_column(57)	str3	wk_occ		%3s	"Occupation code (NCO)"
_column(60)	str2	prin_status	%2s	"Principal activity status code"
_column(62)	str1	prin_inddiv	%1s	"Principal activity industry division"
_column(65)	str3	prin_ind	%3s	"Principal activity industry code"
_column(68)	str3	prin_occ	%3s	"Principal activity occupation code"
_column(71)	str2	sub_status	%2s	"Subsidiary activity status code"
_column(73)	str1	sub_inddiv	%1s	"Subsidiary activity industry division"
_column(74)	str3	sub_ind		%3s	"Subsidiary activity industry code"
_column(77)	str3	sub_occ		%3s	"Subsidiary activity" 

}
