# Supplementary material for: Health and Hunger: Disease, Energy Needs, and the Indian Calorie Consumption Puzzle*
Source: Econ J (London). 2017 Apr 27;127(606):2378–409. doi: 10.1111/ecoj.12417 (PMC7797625; doi:10.1111/ecoj.12417)
Supplement: Supplementary file 1 [file TEJ-127-606-2378-s001.zip › data for replication/NSS results/Dictionary/nss43_10_dict/nss43_10_fileA.dct]

dictionary{

*NSS 43RD ROUND SCHEDULE 10
*File ID: E3DAFR/U

_column(	1	)	str1	sector		%1s	"Sector"
_column(	2	)	str2	state		%2s	"State"
_column(	4	)	str1	region		%1s	"Region"
_column(	5	)	str2	stratum		%2s	"Stratum"
_column(	7	)	str1	subsampl	%1s	"Sub-sample"
_column(	8	)	str1	subround	%1s	"Sub-round"
_column(	9	)	str5	fsu_no		%5s	"Serial no. of village/block"
_column(	14	)	str1	substrat	%1s	"Sub-stratum"
_column(	15	)	str2	hhno		%2s	"Sample HH no."
_column(	17	)	str3	persno		%3s	"Serial no. of person"
_column(	20	)	str1	actno		%1s	"Serial no. of current day activity"
_column(	21	)	str1	sample		%1s	"Sample"
_column(	22	)	str3	blockno		%3s	"Sample village/block no."
_column(	25	)	str1	hhgroup		%1s	"Household group"
_column(	26	)	str3	hhsize		%3s	"Household size"
_column(	29	)	str3	ind			%3s	"HH principal industry code"
_column(	32	)	str3	occ			%3s	"HH principal occupation code"
_column(	35	)	str1	hhtype		%1s	"HH type code"
_column(	36	)	str1	religion	%1s	"HH religion code"
_column(	37	)	str1	homestead	%1s	"Homestead code"
_column(	38	)	str2	land_pos	%2s	"Total HH land possessed code"
_column(	40	)	str2	land_cul	%2s	"Total HH land cultivated code"
_column(	42	)	str1	land_labor	%1s	"Labor land code"
_column(	43	)	str2	mpcecode	%2s	"HH mpce code"

_column(	45	)	str1	relhead		%1s	"Relation to HH head"
_column(	46	)	str1	head_sex	%1s	"Sex of HH head"
_column(	47	)	str1	sex			%1s	"Sex"
_column(	48	)	str2	age			%2s	"Age"
_column(	50	)	str2	agegp		%2s	"Age group code"
_column(	52	)	str1	marst		%1s	"Marital status code"
_column(	53	)	str2	educ		%2s	"General education code"
_column(	55	)	str2	educ_t		%2s	"Technical education code"

_column(	57	)	str2	enroll		%2s	"Enrollment code"
_column(	59	)	str1	empex		%1s	"Whether currently in live register of empl exchange"

_column(	60	)	str2	curr_status	%2s	"Current weekly activity status code"
_column(	62	)	str2	curr_statp	%2s	"Current weekly activity status processing code"
_column(	64	)	str1	curr_inddiv	%1s	"Current weekly activity industry-division code"
_column(	65	)	str3	curr_ind	%3s	"Current weekly activity industry code"
_column(	68	)	str3	curr_occ	%3s	"Current weekly activity occupation code"

_column(	71	)	str2	day_status	%2s	"Current daily activity status code"
_column(	73	)	str2	day_statp	%2s	"Current daily activity status processing code"
_column(	75	)	str1	day_inddiv	%1s	"Current daily activity industry-division code"
_column(	76	)	str2	operation	%2s	"Operation code"
_column(	78	)	str2	intensity7	%2s	"Intensity of activity: 7th day"
_column(	80	)	str2	intensity6	%2s	"Intensity of activity: 6th day"
_column(	82	)	str2	intensity5	%2s	"Intensity of activity: 5th day"
_column(	84	)	str2	intensity4	%2s	"Intensity of activity: 4th day"
_column(	86	)	str2	intensity3	%2s	"Intensity of activity: 3rd day"
_column(	88	)	str2	intensity2	%2s	"Intensity of activity: 2nd day"
_column(	90	)	str2	intensity1	%2s	"Intensity of activity: 1st day"
_column(	92	)	str2	totaldays	%2s	"Total no. of days in each activity during reference week"

_column(	94	)	str7	wagecash	%7s	"Wages/salary received for work during week, cash"
_column(	101	)	str7	wagekind	%7s	"Wages/salary received for work during week, kind"
_column(	108	)	str7	wagetotal	%7s	"Wages/salary received for work during week, total"
_column(	115	)	str1	unemploy	%1s	"Duration of present spell of unemployment"

_column(	116	)	str2	prin_status	%2s	"Principal usual activity status code"
_column(	118	)	str2	prin_statp	%2s	"Principal usual activity status (processing) code"
_column(	120	)	str1	prin_inddiv	%1s	"Principal usual activity industry division code"
_column(	121	)	str3	prin_ind	%3s	"Principal usual activity industry code"
_column(	124	)	str3	prin_occ	%3s	"Principal usual activity occupation code"

_column(	127	)	str2	subs_status	%2s	"Subsidiary gainful activity status code"
_column(	129	)	str1	subs_inddiv	%1s	"Subsidiary gainful activity industry division code"
_column(	130	)	str3	subs_ind	%3s	"Subsidiary gainful activity industry code"
_column(	133	)	str3	subs_occ	%3s	"Subsidiary gainful activity occupation code"

_column(	136	)	str2	ndaywork	%2s	"No. of days worked in a week"
_column(	138	)	str2	ndaynowork	%2s	"No. days unemployed"
_column(	140	)	str1	usualocc	%1s	"Usual occupation processing code"
_column(	141	)	str1	ownaccount	%1s	"Whether engaged in own account construction"
_column(	142	)	str1	ndaynomin	%1s	"Total no. of days with nominal"
_column(	143	)	str1	econactive	%1s	"Whether economically active"

_column(	144	)	str1	specialcode	%1s	"Special codes (1,2,3) **"
_column(	145	)	str2	district	%2s	"District code"

_column(	147	)	str6	mlt_strat	%6s	"Multiplier (stratum level)"
_column(	153	)	str6	mlt_samp	%6s	"Multiplier (sub-sample level)"
_column(	159	)	str6	mlt_subrn	%6s	"Multiplier (sub-round level)"
_column(	165	)	str6	mlt_subrp	%6s	"Multiplier (sub-round pooled)"

}
