# Supplementary material for: Health and Hunger: Disease, Energy Needs, and the Indian Calorie Consumption Puzzle*
Source: Econ J (London). 2017 Apr 27;127(606):2378–409. doi: 10.1111/ecoj.12417 (PMC7797625; doi:10.1111/ecoj.12417)
Supplement: Supplementary file 1 [file TEJ-127-606-2378-s001.zip › data for replication/NSS results/Dictionary/nss43_10_dict/nss43_10_fileH.dct]

dictionary{

*NSS 43RD ROUND SCHEDULE 10
*File ID: E3DHFR/U

_column(	1	)	str1	sector		%1s	"Sector"
_column(	2	)	str2	state		%2s	"State"
_column(	4	)	str1	region		%1s	"Region"
_column(	5	)	str2	stratum		%2s	"Stratum"
_column(	7	)	str1	subsampl	%1s	"Sub-sample"
_column(	8	)	str1	subround	%1s	"Sub-round"
_column(	9	)	str5	fsu_no		%5s	"Serial no. of village/block"
_column(	14	)	str1	substrat	%1s	"Sub-stratum"
_column(	15	)	str2	hhno		%2s	"Sample HH no."
_column(	17	)	str1	sample		%1s	"Sample"
_column(	18	)	str3	blockno		%3s	"Sample village/block no."
_column(	21	)	str1	hhgroup		%1s	"Household group code-capital"
_column(	22	)	str1	informant	%1s	"Informant code"
_column(	23	)	str1	informtype	%1s	"Type of informant code"
_column(	24	)	str1	survcode	%1s	"Survey code"
_column(	25	)	str1	reascode	%1s	"Reason for casualty code"
_column(	26	)	str3	hhsize		%3s	"HH size"
_column(	29	)	str3	ind			%3s	"HH principal industry code"
_column(	32	)	str3	occ			%3s	"HH principal occupation code"
_column(	35	)	str1	hhtype		%1s	"HH type code"
_column(	36	)	str1	hhregion	%1s	"HH region code"
_column(	37	)	str1	homestead	%1s	"Homestead code"
_column(	38	)	str4	landow		%4s	"Land owned, ha"
_column(	42	)	str4	landin		%4s	"Land leased in, ha"
_column(	46	)	str4	landne		%4s	"Land neither owned nor leased in, ha"
_column(	50	)	str4	landout		%4s	"Land leased out, ha"
_column(	54	)	str4	landps		%4s	"HH Total possessed, ha"
_column(	58	)	str2	land_pos	%2s	"Total land possessed code"
_column(	60	)	str4	landcul_ow	%4s	"Land cultivated - owned, ha"
_column(	64	)	str4	landcul_in	%4s	"Land cultivated - leased in, ha"
_column(	68	)	str4	landcul_ne	%4s	"Land cultivated - neither owned nor leased in, ha"
_column(	72	)	str4	landcul		%4s	"Total land cultivated, ha"
_column(	76	)	str2	land_cul	%2s	"Total land cultivated code"
_column(	78	)	str1	land_labor	%1s	"Land labor code"
_column(	79	)	str4	landirr		%4s	"Land irriated, ha"
_column(	83	)	str1	hiredlabor	%1s	"Use of hired labor for crop production code"
_column(	84	)	str1	othenterp	%1s	"Other productive enterprise code"
_column(	85	)	str8	mpce		%8s	"HH mpce, rs"
_column(	93	)	str2	mpcecode	%2s	"HH mpce code"
_column(	95	)	str1	survseq		%1s	"Survey sequence code"
_column(	96	)	str1	irdp		%1s	"IRDP assistance code"
_column(	97	)	str2	head_educ	%2s	"General education of HH head"
_column(	99	)	str1	head_sex	%1s	"Sex of HH head"
_column(	100	)	str2	nmale		%2s	"Males, all ages"
_column(	102	)	str2	nmale5		%2s	"Males, ages 5+"
_column(	104	)	str2	nfemale		%2s	"Females, all ages"
_column(	106	)	str2	nfemale5	%2s	"Females, ages 5+"
_column(	108	)	str2	nmale15		%2s	"Males, ages 15+"
_column(	110	)	str2	nfemale15	%2s	"Females, ages 15+"
_column(	112	)	str2	nmale60		%2s	"Males, ages 60+"
_column(	114	)	str2	nfemale60	%2s	"Females, ages 60+"
_column(	116	)	str2	head_age	%2s	"Age of HH head"
_column(	118	)	str2	nworkerm	%2s	"No. of male workers"
_column(	120	)	str2	nworkerf	%2s	"No. of female workers"
_column(	122	)	str2	indebt		%2s	"HH indebted code"
_column(	123	)	str2	district	%2s	"District code"

_column(	125	)	str6	mlt_strat	%6s	"Multiplier (stratum level)"
_column(	131	)	str6	mlt_samp	%6s	"Multiplier (sub-sample level)"
_column(	137	)	str6	mlt_subrn	%6s	"Multiplier (sub-round level)"
_column(	143	)	str6	mlt_subrp	%6s	"Multiplier (sub-round pooled)"

}
