# Supplementary material for: Health and Hunger: Disease, Energy Needs, and the Indian Calorie Consumption Puzzle*
Source: Econ J (London). 2017 Apr 27;127(606):2378–409. doi: 10.1111/ecoj.12417 (PMC7797625; doi:10.1111/ecoj.12417)
Supplement: Supplementary file 1 [file TEJ-127-606-2378-s001.zip › data for replication/NSS results/Dictionary/nss43_10_dict/nss43_10_fileP.dct]

dictionary{

*NSS 43RD ROUND SCHEDULE 10
*File ID: E3DPFR/U

_column(	1	)	str1	sector		%1s	"Sector"
_column(	2	)	str2	state		%2s	"State"
_column(	4	)	str1	region		%1s	"Region"
_column(	5	)	str2	stratum		%2s	"Stratum"
_column(	7	)	str1	subsampl	%1s	"Sub-sample"
_column(	8	)	str1	subround	%1s	"Sub-round"
_column(	9	)	str5	fsu_no		%5s	"Serial no. of village/block"
_column(	14	)	str1	substrat	%1s	"Sub-stratum"
_column(	15	)	str2	hhno		%2s	"Sample HH no."
_column(	17	)	str3	persno		%3s	"Serial no. of person"
_column(	20	)	str1	sample		%1s	"Sample"
_column(	21	)	str1	hhgroup		%1s	"HH group code"
_column(	22	)	str1	relhead		%1s	"Relation to head code"
_column(	23	)	str1	head_sex	%1s	"Sex of head of HH"
_column(	24	)	str1	sex			%1s	"Sex of person"
_column(	25	)	str2	age			%2s	"Age, in years"
_column(	27	)	str2	agegp		%2s	"Age, group code"
_column(	29	)	str1	marst		%1s	"Marital status code"
_column(	30	)	str2	educ		%2s	"General education code"
_column(	32	)	str2	educ_t		%2s	"Technical education code"
_column(	34	)	str1	hhtype		%1s	"HH type"
_column(	35	)	str1	religion	%1s	"HH religion code"
_column(	36	)	str1	homestead	%1s	"Homestead code"
_column(	37	)	str2	land_pos	%2s	"Total HH land possessed code"
_column(	39	)	str1	land_labor	%1s	"Land labor code"
_column(	40	)	str2	land_cul	%2s	"Total HH land cultivated code"
_column(	42	)	str2	head_lit	%2s	"Literacy status of HH head"
_column(	44	)	str2	enroll		%2s	"Education institution enrollment code"
_column(	46	)	str1	empex		%1s	"Whether registered with employment exchange"
_column(	47	)	str2	mpcecode	%2s	"HH mpce code"
_column(	49	)	str2	curr_status	%2s	"Current weekly activity status code"
_column(	51	)	str1	curr_inddiv	%1s	"Current weekly activity industry division code"
_column(	52	)	str2	curr_statpr	%2s	"Current weekly activity status (processing) code"
_column(	54	)	str3	curr_ind	%2s	"Current weekly activity industry code"
_column(	57	)	str3	curr_occ	%2s	"Current weekly activity occupation code"
_column(	60	)	str2	prin_status	%2s	"Principal usual activity status code"
_column(	62	)	str1	prin_inddiv	%1s	"Principal usual activity industry division code"
_column(	63	)	str2	prin_statpr	%2s	"Principal usual activity status (processing) code"
_column(	65	)	str3	prin_ind	%3s	"Principal usual activity industry code"
_column(	68	)	str3	prin_occ	%3s	"Principal usual activity occupation code"
_column(	71	)	str2	subs_status	%2s	"Subsidiary gainful activity status code"
_column(	73	)	str1	subs_inddiv	%1s	"Subsidiary gainful activity industry division code"
_column(	74	)	str3	subs_ind	%3s	"Subsidiary gainful activity industry code"
_column(	77	)	str3	subs_occ	%3s	"Subsidiary gainful activity occupation code"
_column(	80	)	str1	workplace	%1s	"Place of work code"
_column(	81	)	str1	active		%1s	"Economically active code"
_column(	82	)	str2	head_age	%2s	"Age of HH head"
_column(	84	)	str1	any_subs	%1s	"Whether regularly engaged in subsidiary gainful activity"
_column(	85	)	str2	subs_statpr	%2s	"Subsidiary gainful activity status (processing) code"
_column(	87	)	str1	fullwork	%1s	"Fully engaged in work last 365 days?"
_column(	88	)	str1	seekwork	%1s	"Seeking or available for work?"
_column(	89	)	str1	seekaddwork	%1s	"Seeking or available for additional/alternative work?"
_column(	90	)	str1	effortgetwork	%1s	"Effort code to get add/alt work"
_column(	91	)	str1	seekworkmm	%1s 	"How many months seeking for work?"
_column(	92	)	str1	partwork	%1s	"Engaged in full or part time work last 365 days"
_column(	93	)	str2	wksnowork	%2s	"How long without work last 365 days, in weeks?"
_column(	95	)	str1	domestic	%1s	"Required to spend most of time in domestic duties"
_column(	96	)	str1	domestic_yes	%1s	"Reason in domestic duties"
_column(	97	)	str1	domestic_no	%1s	"Reason not in domestic duties"
_column(	98	)	str1	dom_garden	%1s	"Maintenance of kitchen garden/orchards"
_column(	99	)	str1	dom_poultry	%1s	"Work in poultry & dairy"
_column(	100	)	str1	dom_fishveg	%1s	"Collection of fish or vegetables"
_column(	101	)	str1	dom_firewood	%1s	"Collection of firewood"
_column(	102	)	str1	dom_husk	%1s	"Husking paddy for HH consumption"
_column(	103	)	str1	dom_gur		%1s	"Preparation of gur for HH consumption"
_column(	104	)	str1	dom_grind	%1s	"Grinding foodgrains"
_column(	105	)	str1	dom_preserv	%1s	"Preservation of fish for HH consumption"
_column(	106	)	str1	dom_basket	%1s	"Making baskets for HH consumption"
_column(	107	)	str1	dom_dungcake	%1s	"Preparation of cow-dung cakes"
_column(	108	)	str1	dom_sew		%1s	"Sewing, tailoring, weaving, etc."
_column(	109	)	str1	dom_tutor	%1s	"Tutoring of own/other children"
_column(	110	)	str1	dom_waterhh	%1s	"Bringing water from outside for HH consumption"
_column(	111	)	str1	dom_watervill	%1s	"Bringing water from outside village"
_column(	112	)	str2	dom_waterdist	%2s	"Distance to water, in kms"
_column(	114	)	str1	acceptwork	%1s	"Willing to accept work if work available?"
_column(	115	)	str1	naturework	%1s	"Nature of work acceptable"
_column(	116	)	str1	typework	%1s	"Type of work acceptable"
_column(	117	)	str1	skill		%1s	"Skill/experience code"
_column(	118	)	str1	assist		%1s	"Assistance code"
_column(	119	)	str1	usualocc	%1s	"Usual occupation processing code"
_column(	120	)	str1	ownaccount	%1s	"Whether engaged in own account"
_column(	121	)	str2	district	%2s	"District code"
_column(	123	)	str6	mlt_strat	%6s	"Multiplier (stratum level)"
_column(	129	)	str6	mlt_samp	%6s	"Multiplier (sub-sample level)"
_column(	135	)	str6	mlt_subrn	%6s	"Multiplier (sub-round level)"
_column(	141	)	str6	mlt_subrp	%6s	"Multiplier (sub-round pooled)"

}
