# Supplementary material for: Health and Hunger: Disease, Energy Needs, and the Indian Calorie Consumption Puzzle*
Source: Econ J (London). 2017 Apr 27;127(606):2378–409. doi: 10.1111/ecoj.12417 (PMC7797625; doi:10.1111/ecoj.12417)
Supplement: Supplementary file 1 [file TEJ-127-606-2378-s001.zip › data for replication/NSS results/Dictionary/nss61_1.0_dict/nss61_01_level01.dct]

dictionary {

*NSS 61st Round Schedule 1.0
*Level 1 - Blocks 1.2 & 12

_column(1)
	str3	ccode		%3s	"centre code, round, shift"
	str5	fsu_no		%5s	"lot/fsu no."
	str2	round		%2s	"round"
	str3	schedule	%3s	"schedule no."
	str1	sample		%1s	"sample"
	str1	sector		%1s	"sector"
	str3	statreg		%3s	"state-region"
	str2	district	%2s	"district"
	str2	stratum		%2s	"stratum"
	str2	substrat	%2s	"sub-stratum"
	str1	subround	%1s	"sub-round"
	str1	subsampl	%1s	"sub-sample"
	str4	subregion	%4s	"fod sub-region"
	str1	subblock	%1s	"hamlet-group/sub-block no."
	str1	stratum2	%1s	"second stage stratum"
	str2	hhno		%2s	"household no."
	str2	level		%2s	"level"

_column(42)
	str2	informant	%2s	"informant"
	str1	respcode	%1s	"response code"
	str1	survcode	%1s	"survey code"
	str1	subscode	%1s	"substitution code"
	str2	surveydd	%2s	"survey date: day"
	str2	surveymm	%2s	"survey date: month"
	str2	surveyyy	%2s	"survey date: year"
	str6	despdate	%6s	"despatch date"
	str3	timecanv	%3s	"time to canvass, mins"

_column(62)		
	str1	foodsuff	%1s	"enough food everyday?"
	str2	notenough1	%2s	"1 month not enough food"
	str2	notenough2	%2s	"2 months not enough food"
	str2	notenough3	%2s	"3 months not enough food"
	str2	notenough4	%2s	"4 months not enough food"
	str2	notenough5	%2s	"5 months not enough food"
	str2	notenough6	%2s	"6 months not enough food"
	str2	notenough7	%2s	"7 months not enough food"
	str2	notenough8	%2s	"8 months not enough food"
	str2	notenough9	%2s	"9 months not enough food"
	str2	notenough10	%2s	"10 months not enough food"
	str2	notenough11	%2s	"11 months not enough food"
	str1	askfoodsuff	%1s	"info actually obtained"
	str2	ok_stamp	%2s	"ok stamp"

_column(127)
	str3	nss		%3s		"subsample weights, nss"
	str3	nsc		%3s		"subsample weights, nsc"
	str10	mlt		%10s	"subsample weights, multiplier"

}
