# Supplementary material for: Health and Hunger: Disease, Energy Needs, and the Indian Calorie Consumption Puzzle*
Source: Econ J (London). 2017 Apr 27;127(606):2378–409. doi: 10.1111/ecoj.12417 (PMC7797625; doi:10.1111/ecoj.12417)
Supplement: Supplementary file 1 [file TEJ-127-606-2378-s001.zip › data for replication/NSS results/Dictionary/nss61_1.0_dict/nss61_01_level02.dct]

dictionary {

*NSS 61st Round Schedule 1.0
*Level 2 - Block 3

_column(1)
	str3	ccode		%3s	"centre code, round, shift"
	str5	fsu_no		%5s	"lot/fsu no."
	str2	round		%2s	"round"
	str3	schedule	%3s	"schedule no."
	str1	sample		%1s	"sample"
	str1	sector		%1s	"sector"
	str3	statreg		%3s	"state-region"
	str2	district	%2s	"district"
	str2	stratum		%2s	"stratum"
	str2	substrat	%2s	"sub-stratum"
	str1	subround	%1s	"sub-round"
	str1	subsampl	%1s	"sub-sample"
	str4	subregion	%4s	"fod sub-region"
	str1	subblock	%1s	"hamlet-group/sub-block no."
	str1	stratum2	%1s	"second stage stratum"
	str2	hhno		%2s	"household no."
	str2	level		%2s	"level"

_column(42)
	str2	hhsize		%2s	"household size"
	str5	industry	%5s	"industry, nic-1998"
	str3	occupation	%3s	"occupation, nco-1968"
	str1	hhtype		%1s	"household type"
	str1	religion	%1s	"religion"
	str1	socgroup	%1s	"social group"

_column(55)
	str1	ownland		%1s	"whether owns any land?"
	str1	landtype	%1s	"type of land owned"
	str9	landow		%9s	"land owned, ha"
	str9	landin		%9s	"land leased in, ha"
	str9	landne		%9s	"land neither owned nor leased in, ha"
	str9	landout		%9s	"land leased out, ha"
	str9	landps		%9s	"total land possessed, ha"
	str9	landcul		%9s	"land cultivated, jul03-jun04"
	str9	landirr		%9s	"land irrigated, jul03-jun04"
	str2	ok_stamp	%2s	"ok stamp"

_column(127)
	str3	nss		%3s	"subsample weights, nss"
	str3	nsc		%3s	"subsample weights, nsc"
	str10	mlt		%10s	"subsample weights, multiplier"

}
