# Supplementary material for: Health and Hunger: Disease, Energy Needs, and the Indian Calorie Consumption Puzzle*
Source: Econ J (London). 2017 Apr 27;127(606):2378–409. doi: 10.1111/ecoj.12417 (PMC7797625; doi:10.1111/ecoj.12417)
Supplement: Supplementary file 1 [file TEJ-127-606-2378-s001.zip › data for replication/NSS results/Dictionary/nss61_1.0_dict/nss61_01_level08.dct]

dictionary {

*NSS 61st Round Schedule 1.0
*Level 8 - Block 10

_column(1)
	str3	ccode		%3s	"centre code, round, shift"
	str5	fsu_no		%5s	"lot/fsu no."
	str2	round		%2s	"round"
	str3	schedule	%3s	"schedule no."
	str1	sample		%1s	"sample"
	str1	sector		%1s	"sector"
	str3	statreg		%3s	"state-region"
	str2	district	%2s	"district"
	str2	stratum		%2s	"stratum"
	str2	substrat	%2s	"sub-stratum"
	str1	subround	%1s	"sub-round"
	str1	subsampl	%1s	"sub-sample"
	str4	subregion	%4s	"fod sub-region"
	str1	subblock	%1s	"hamlet-group/sub-block no."
	str1	stratum2	%1s	"second stage stratum"
	str2	hhno		%2s	"household no."
	str2	level		%2s	"level"

_column(39)
	str3	itemno		%3s	"item code"
	str8	v30			%8s	"value, 30 days"	
	str2	ok_stamp	%2s	"ok stamp"

_column(127)
	str3	nss			%3s	"subsample weights, nss"
	str3	nsc			%3s	"subsample weights, nsc"
	str10	mlt			%10s	"subsample weights, multiplier"

}
