# Supplementary material for: Health and Hunger: Disease, Energy Needs, and the Indian Calorie Consumption Puzzle*
Source: Econ J (London). 2017 Apr 27;127(606):2378–409. doi: 10.1111/ecoj.12417 (PMC7797625; doi:10.1111/ecoj.12417)
Supplement: Supplementary file 1 [file TEJ-127-606-2378-s001.zip › data for replication/NSS results/Dictionary/nss61_10_dict/nss61_10_level1.dct]

dictionary{						
*NSS Round 61 Schedule 10						
*Level 01 (Blocks 1, 2 & 3)												
_column(	1	)	str3	ccode		%3s	"Centre code,Round and Shift"
_column(	4	)	str5	fsu_no		%5s	"FSU Serial No."
_column(	9	)	str2	round		%2s	"Round"
_column(	11	)	str3	schedule	%3s	"Schedule Number"
_column(	14	)	str1	sample		%1s	"Sample"
_column(	15	)	str1	sector		%1s	"Sector"
_column(	16	)	str3	statreg		%3s	"State-Region"
_column(	19	)	str2	district	%2s	"District"
_column(	21	)	str2	stratum		%2s	"Stratum"
_column(	23	)	str2	substrat	%2s	"Sub-Stratum no."
_column(	25	)	str1	subround	%1s	"Sub-Round"
_column(	26	)	str1	subsampl	%1s	"Sub-sample"
_column(	27	)	str4	subregion	%4s	"FOD-Sub-Region"
_column(	31	)	str1	subblock	%1s	"Hamlet group/Sub-block no."
_column(	32	)	str1	stratum2	%1s	"Second-stage-stratum no."
_column(	33	)	str2	hhno		%2s	"Sample hhld. No."
_column(	35	)	str2	level		%2s	"Level"
_column(	42	)	str2	informant	%2s	"Informant Sl.No."
_column(	44	)	str1	respcode	%1s	"Response Code"
_column(	45	)	str1	survcode	%1s	"Survey Code"
_column(	46	)	str1	subscode	%1s	"Substitution Code"
_column(	47	)	str2	surveydd	%2s	"Date of Survey: day"
_column(	49	)	str2	surveymm	%2s	"Date of Survey: month"
_column(	51	)	str2	surveyyy	%2s	"Date of Survey: year"
_column(	53	)	str6	despdate	%6s	"Date of Despatch"
_column(	59	)	str3	timecanv	%3s	"Time to canvass Sch10(mins.)"
_column(	62	)	str3	timecanv9	%3s	"Time to canvass-Block9 of Sch 10"
_column(	65	)	str2	hhsize		%2s	"Household size"
_column(	67	)	str3	ind			%3s	"Principal industry(NIC-98) code"
_column(	72	)	str3	occ			%3s	"Principal occupation (NC0-68) code"
_column(	75	)	str1	hhtype		%1s	"Household type"
_column(	76	)	str1	religion	%1s	"Religion"
_column(	77	)	str1	socgroup	%1s	"Social group"
_column(	78	)	str9	landow		%9s	"Land owned"
_column(	87	)	str9	landps		%9s	"Land possessed"
_column(	96	)	str9	landcul		%9s	"Land cultivated"
_column(	105	)	str2	publicworkm	%2s	"Public works-Male"
_column(	107	)	str2	publicworkf	%2s	"Public works-Female"
_column(	109	)	str8	mpce		%8s	"MPCE"
_column(	117	)	str2	ok_stamp	%2s	"Special characters for OK stamp"
_column(	127	)	str3	nss			%3s	"NSS"
_column(	130	)	str3	nsc			%3s	"NSC"
_column(	133	)	str10	mlt_ss		%10s "Multiplier (sub-sample)"
_column(	143	)	str10	mlt_sr		%10s "Multiplier (sub-round)"
}						
