# Supplementary material for: Health and Hunger: Disease, Energy Needs, and the Indian Calorie Consumption Puzzle*
Source: Econ J (London). 2017 Apr 27;127(606):2378–409. doi: 10.1111/ecoj.12417 (PMC7797625; doi:10.1111/ecoj.12417)
Supplement: Supplementary file 1 [file TEJ-127-606-2378-s001.zip › data for replication/NSS results/Dictionary/nss61_10_dict/nss61_10_level6.dct]

dictionary{						
*NSS Round 61 Schedule 10						
*Level 6 (Block 5.3)						
_column(	1	)	str3	ccode		%3s	"Centre code,Round and Shift"
_column(	4	)	str5	fsu_no		%5s	"FSU Serial No."
_column(	9	)	str2	round		%2s	"Round"
_column(	11	)	str3	schedule	%3s	"Schedule Number"
_column(	14	)	str1	sample		%1s	"Sample"
_column(	15	)	str1	sector		%1s	"Sector"
_column(	16	)	str3	statreg		%3s	"State-Region"
_column(	19	)	str2	district	%2s	"District"
_column(	21	)	str2	stratum		%2s	"Stratum"
_column(	23	)	str2	substrat	%2s	"Sub-Stratum no."
_column(	25	)	str1	subround	%1s	"Sub-Round"
_column(	26	)	str1	subsampl	%1s	"Sub-sample"
_column(	27	)	str4	subregion	%4s	"FOD-Sub-Region"
_column(	31	)	str1	subblock	%1s	"Hamlet group/Sub-block no."
_column(	32	)	str1	stratum2	%1s	"Second-stage-stratum no."
_column(	33	)	str2	hhno		%2s	"Sample hhld. No."
_column(	35	)	str2	level		%2s	"Level"
_column(	40	)	str2	persno		%2s	"Person srl. No."
_column(	42	)	str3	age			%3s	"Age"
_column(	45	)	str1	actno		%1s	"Srl. No. of activity"
_column(	46	)	str2	day_status	%2s	"Status"
_column(	48	)	str2	day_ind		%2s	"NIC-98 code"
_column(	50	)	str2	operation	%2s	"Operation"
_column(	52	)	str2	intensity7	%2s	"Intensity- 7th day"
_column(	54	)	str2	intensity6	%2s	"Intensity- 6th day"
_column(	56	)	str2	intensity5	%2s	"Intensity- 5th day"
_column(	58	)	str2	intensity4	%2s	"Intensity- 4th day"
_column(	60	)	str2	intensity3	%2s	"Intensity-3rd day"
_column(	62	)	str2	intensity2	%2s	"Intensity-2nd day"
_column(	64	)	str2	intensity1	%2s	"Intensity-1st day"
_column(	66	)	str2	totaldays	%2s	"Total no. of days in each activity"
_column(	68	)	str8	wagecash	%8s	"Wage & Salary Earnings-Cash"
_column(	76	)	str8	wagekind	%8s	"Wage & Salary Earnings-Kind"
_column(	84	)	str8	wagetotal	%8s	"Wage & Salary Earnings-Total"
_column(	92	)	str2	paymode		%2s	"Mode of payment"
_column(	94	)	str1	ndaynomin	%1s	"No. of days with nominal work"
_column(	95	)	str2	curr_status	%2s	"Current weekly activity status"
_column(	97	)	str5	curr_ind	%5s	"Current weekly activity NIC-98"
_column(	102	)	str3	curr_occ	%3s	"Current weekly activity NCO-68"
_column(	105	)	str1	unemployed	%1s	"Unemployed on all 7 days?"
_column(	106	)	str2	ok_stamp	%2s	"Special characters for OK stamp"
_column(	127	)	str3	nss			%3s	"NSS"
_column(	130	)	str3	nsc			%3s	"NSC"
_column(	133	)	str10	mlt_ss		%10s	"Multiplier (sub-sample)"
_column(	143	)	str10	mlt_sr		%10s	"Multiplier (sub-round)"
}						
