# Supplementary material for: Health and Hunger: Disease, Energy Needs, and the Indian Calorie Consumption Puzzle*
Source: Econ J (London). 2017 Apr 27;127(606):2378–409. doi: 10.1111/ecoj.12417 (PMC7797625; doi:10.1111/ecoj.12417)
Supplement: Supplementary file 1 [file TEJ-127-606-2378-s001.zip › data for replication/NSS results/Dictionary/nss61_10_dict/nss61_10_level7.dct]

dictionary{						
*NSS Round 61 Schedule 10						
*Level 7 (Block 6)						
_column(	1	)	str3	ccode			%3s	"Centre code,Round and Shift"
_column(	4	)	str5	fsu_no			%5s	"FSU Serial No."
_column(	9	)	str2	round			%2s	"Round"
_column(	11	)	str3	schedule		%3s	"Schedule Number"
_column(	14	)	str1	sample			%1s	"Sample"
_column(	15	)	str1	sector			%1s	"Sector"
_column(	16	)	str3	statreg			%3s	"State-Region"
_column(	19	)	str2	district		%2s	"District"
_column(	21	)	str2	stratum			%2s	"Stratum"
_column(	23	)	str2	substrat		%2s	"Sub-Stratum no."
_column(	25	)	str1	subround		%1s	"Sub-Round"
_column(	26	)	str1	subsampl		%1s	"Sub-sample"
_column(	27	)	str4	subregion		%4s	"FOD-Sub-Region"
_column(	31	)	str1	subblock		%1s	"Hamlet group/Sub-block no."
_column(	32	)	str1	stratum2		%1s	"Second-stage-stratum no."
_column(	33	)	str2	hhno			%2s	"Sample hhld. No."
_column(	35	)	str2	level			%2s	"Level"
_column(	40	)	str2	persno			%2s	"Serial no."
_column(	42	)	str3	age				%3s	"Age"
_column(	45	)	str1	unemp_dur		%1s	"Duration-spell of unemployment"
_column(	46	)	str1	everwork		%1s	"Whether ever worked?"
_column(	47	)	str1	lastemp_dur		%1s	"Last employment- Duration"
_column(	48	)	str2	lastemp_status	%2s	"Last employment- Status"
_column(	50	)	str2	lastemp_ind		%2s	"Last employment- NIC-98"
_column(	52	)	str3	lastemp_occ		%3s	"Last employment- NCO-68"
_column(	55	)	str1	lastemp_reas	%1s	"Reason for break in employment"
_column(	56	)	str1	lastemp_quit	%1s	"Reason for quitting the job"
_column(	57	)	str2	ok_stamp		%2s	"Special characters for OK stamp"
_column(	127	)	str3	nss				%3s	"NSS"
_column(	130	)	str3	nsc				%3s	"NSC"
_column(	133	)	str10	mlt_ss			%10s	"Multiplier (sub-sample)"
_column(	143	)	str10	mlt_sr			%10s	"Multiplier (sub-round)"
}						
