# Supplementary material for: Health and Hunger: Disease, Energy Needs, and the Indian Calorie Consumption Puzzle*
Source: Econ J (London). 2017 Apr 27;127(606):2378–409. doi: 10.1111/ecoj.12417 (PMC7797625; doi:10.1111/ecoj.12417)
Supplement: Supplementary file 1 [file TEJ-127-606-2378-s001.zip › data for replication/NSS results/Dictionary/nss61_10_dict/nss61_10_level9.dct]

dictionary{						
*NSS Round 61 Schedule 10						
*Level 9 (Block 7.2)						
_column(	1	)	str3	ccode		%3s	"Centre code,Round and Shift"
_column(	4	)	str5	fsu_no		%5s	"FSU Serial No."
_column(	9	)	str2	round		%2s	"Round"
_column(	11	)	str3	schedule	%3s	"Schedule Number"
_column(	14	)	str1	sample		%1s	"Sample"
_column(	15	)	str1	sector		%1s	"Sector"
_column(	16	)	str3	statreg		%3s	"State-Region"
_column(	19	)	str2	district	%2s	"District"
_column(	21	)	str2	stratum		%2s	"Stratum"
_column(	23	)	str2	substrat	%2s	"Sub-Stratum no."
_column(	25	)	str1	subround	%1s	"Sub-Round"
_column(	26	)	str1	subsampl	%1s	"Sub-sample"
_column(	27	)	str4	subregion	%4s	"FOD-Sub-Region"
_column(	31	)	str1	subblock	%1s	"Hamlet group/Sub-block no."
_column(	32	)	str1	stratum2	%1s	"Second-stage-stratum no."
_column(	33	)	str2	hhno		%2s	"Sample hhld. No."
_column(	35	)	str2	level		%2s	"Level"
_column(	40	)	str2	persno		%2s	"Serial no."
_column(	42	)	str3	age			%3s	"Age"
_column(	45	)	str2	prin_status	%2s	"Usual principal activity-Status"
_column(	47	)	str2	subs_status	%2s	"Usual subsidiary activity-Status"
_column(	49	)	str1	union		%1s	"Union/Association?"
_column(	50	)	str1	unionmem	%1s	"Member of union/association?"
_column(	51	)	str1	natureemp	%1s	"Nature of employment"
_column(	52	)	str1	changestatus	%1s	"Changed-Work activity status?"
_column(	53	)	str2	prevstatus	%2s	"Changed-Last activity status"
_column(	55	)	str1	changeind	%1s	"Changed-Industry"
_column(	56	)	str2	prevind		%2s	"Changed-Last Industry"
_column(	58	)	str1	changeocc	%1s	"Changed-Occupation?"
_column(	59	)	str2	prevocc		%2s	"Changed-Last Occupation code"
_column(	61	)	str1	changeest	%1s	"Changed-Establishment?"
_column(	62	)	str1	reaschange	%1s	"Reason for last change"
_column(	63	)	str2	ok_stamp	%2s	"Special characters for OK stamp"
_column(	127	)	str3	nss			%3s	"NSS"
_column(	130	)	str3	nsc			%3s	"NSC"
_column(	133	)	str10	mlt_ss		%10s	"Multiplier (sub-sample)"
_column(	143	)	str10	mlt_sr		%10s	"Multiplier (sub-round)"
}						
