# Supplementary material for: Health and Hunger: Disease, Energy Needs, and the Indian Calorie Consumption Puzzle*
Source: Econ J (London). 2017 Apr 27;127(606):2378–409. doi: 10.1111/ecoj.12417 (PMC7797625; doi:10.1111/ecoj.12417)
Supplement: Supplementary file 1 [file TEJ-127-606-2378-s001.zip › data for replication/NSS results/ReadMe.txt]

Before running the programs, need to set directory.

Directory should contain the folders:

Programs\01_Import
Programs\02_Clean
Programs\03_DistrictPanel
Programs\04_Employment
Programs\Dictionary\nss38_1.0_dict
Programs\Dictionary\nss38_10_dict
Programs\Dictionary\nss43_1.0_dict
Programs\Dictionary\nss43_10_dict
Programs\Dictionary\nss61_1.0_dict
Programs\Dictionary\nss61_10_dict

Input\nss38_1.0_rawdata
Input\nss38_10_rawdata
Input\nss43_1.0_rawdata
Input\nss43_10_rawdata
Input\nss61_1.0_rawdata
Input\nss61_10_rawdata

Intermediate\nss38_1.0_dta
Intermediate\nss38_10_dta
Intermediate\nss43_1.0_dta
Intermediate\nss43_10_dta
Intermediate\nss61_1.0_dta
Intermediate\nss61_10_dta

Output\Gph
Output\Tab
